# Supplementary material for: LPS-Induced Liver Injury of Magang Geese through Toll-like Receptor and MAPK Signaling Pathway
Source: Animals (Basel). 2022 Dec 28;13(1):127. doi: 10.3390/ani13010127 (PMC9817723; doi:10.3390/ani13010127)
Supplement: Supplementary file 1 [file animals-13-00127-s001.zip]

Archive with 6 entries (6 files):
- English Editing Certificate.pdf
- Figure S1. Toll-like receptor signaling pathway.pdf
- Figure S2. MAPK  signaling pathway.pdf
- Table S1. Primer sequence.pdf
- Table S2. Statistics of sequence comparison between sample sequencing data and Ac genome.pdf
- Table S3. Differentially expressed genes in Control vs LPS.xlsx
