# Supplementary material for: LPS-Induced Liver Injury of Magang Geese through Toll-like Receptor and MAPK Signaling Pathway
Source: Animals (Basel). 2022 Dec 28;13(1):127. doi: 10.3390/ani13010127 (PMC9817723; doi:10.3390/ani13010127)
Supplement: Supplementary file 1 [file animals-13-00127-s001.zip › Table S3. Differentially expressed genes in Control vs LPS.xlsx]

## Sheet: DEGs
gene_id	gene_name	EntrezID	transcript_id	GO	KEGG	KO_ENTRY	EC	Description	trans_type	FPKM.L1	FPKM.L2	FPKM.L3	FPKM.C1	FPKM.C2	FPKM.C3	fc	log2(fc)	pval	qval	regulation	significant
106034664	LOC106034664	14455	XR_001206230.1	NA	NA	NA	NA		NA	26.3241	14.137	20.8548	1.01101	1.46354	1.14951	16.9191	4.08058	1.68941e-41	2.75002e-37	up	yes
106041918	LOC106041918	28956	XM_013190618.1	GO:0001525(angiogenesis);GO:0002548(monocyte chemotaxis);GO:0010628(positive regulation of gene expression);GO:0036446(myofibroblast differentiation);GO:0042060(wound healing);GO:0048147(negative regulation of fibroblast proliferation);GO:0048246(macrophage chemotaxis);GO:0048247(lymphocyte chemotaxis)	04060(Cytokine-cytokine receptor interaction);04218(Cellular senescence);04620(Toll-like receptor signaling pathway);04621(NOD-like receptor signaling pathway);04622(RIG-I-like receptor signaling pathway);05132(Salmonella infection);05164(Influenza A)	NA	NA	interleukin-8 [Numida meleagris]	NA	18.2507	44.293	72.8368	0.527532	0.614697	0.847094	68.0535	6.0886	7.01805e-39	5.71199e-35	up	yes
106033317	MLKL	11039;11038;11040	XM_013176750.1;XM_013176747.1;XM_013176748.1	GO:0004672(protein kinase activity);GO:0005524(ATP binding);GO:0005737(cytoplasm);GO:0005886(plasma membrane);GO:0006468(protein phosphorylation);GO:0019901(protein kinase binding);GO:0070207(protein homotrimerization);GO:0070266(necroptotic process);GO:0070266(necroptotic process)	04217(Necroptosis);05132(Salmonella infection);05132(Salmonella infection)	K08849	EC:2.7.11.1	PREDICTED: mixed lineage kinase domain-like protein isoform X1 [Anser cygnoides domesticus]	NA	15.722	17.3529	42.7427	0.706826	0.675568	0.292511	45.2669	5.50038	2.33146e-36	1.26505e-32	up	yes
106044822	DHCR7	3447	XM_013195022.1	GO:0001568(blood vessel development);GO:0005640(nuclear outer membrane);GO:0006695(cholesterol biosynthetic process);GO:0009791(post-embryonic development);GO:0030154(cell differentiation);GO:0030176(integral component of endoplasmic reticulum membrane);GO:0030324(lung development);GO:0035264(multicellular organism growth);GO:0042127(regulation of cell proliferation);GO:0047598(7-dehydrocholester…	00100(Steroid biosynthesis);01100(Metabolic pathways)	K00213	EC:1.3.1.21	PREDICTED: 7-dehydrocholesterol reductase [Anser cygnoides domesticus]	NA	22.8488	20.6088	23.9739	5.08268	5.0302	3.98463	4.78322	2.25798	4.97557e-34	2.02481e-30	up	yes
106049715	IL1B	42679	XM_013202125.1	GO:0005615(extracellular space);GO:0006953(acute-phase response);GO:0032602(chemokine production);GO:0043400(cortisol secretion)	NA	NA	NA	PREDICTED: LOW QUALITY PROTEIN: interleukin-1 beta [Anser cygnoides domesticus]	NA	13.0551	16.0837	34.8171	0	0	0	213186	17.7018	7.5702e-29	2.46455e-25	up	yes
106034514	TNIP2	1277	XM_013178705.1	GO:0005654(nucleoplasm);GO:0005737(cytoplasm);GO:0007249(I-kappaB kinase/NF-kappaB signaling);GO:0019901(protein kinase binding);GO:0023035(CD40 signaling pathway);GO:0031593(polyubiquitin modification-dependent protein binding);GO:0034134(toll-like receptor 2 signaling pathway);GO:0034138(toll-like receptor 3 signaling pathway);GO:0034162(toll-like receptor 9 signaling pathway);GO:0043032(positi…	NA	NA	NA	TNFAIP3-interacting protein 2, partial [Anas platyrhynchos]	NA	9.10811	7.35282	9.73335	1.69133	1.5627	1.90074	5.08157	2.34527	1.39666e-28	3.78914e-25	up	yes
106029489	LOC106029489	43210	XM_013170782.1	GO:0004930(G-protein coupled receptor activity);GO:0007165(signal transduction);GO:0007186(G-protein coupled receptor signaling pathway);GO:0016020(membrane);GO:0016021(integral component of membrane)	NA	NA	NA	PREDICTED: free fatty acid receptor 3-like [Anser cygnoides domesticus]	NA	3.35036	3.39544	5.50532	0.265392	0.20823	0.26724	16.5363	4.04756	1.76213e-28	4.09771e-25	up	yes
106042630	SAA2	30163;30165;30164	XM_013191668.1;XM_013191670.1;XM_013191669.1	GO:0005615(extracellular space);GO:0006953(acute-phase response);GO:0034364(high-density lipoprotein particle);GO:0042056(chemoattractant activity);GO:0050918(positive chemotaxis);GO:0060326(cell chemotaxis);GO:0060326(cell chemotaxis)	NA	NA	NA	PREDICTED: serum amyloid A-2 protein [Anser cygnoides domesticus]	NA	10040.5	3119.28	15415.4	361.726	249.396	102.617	40.0359	5.32322	6.51999e-26	1.32666e-22	up	yes
106038747	LOC106038747	22516;22514;22513;22515;22517;22519	XM_013185489.1;XM_013185491.1;XM_013185488.1;XM_013185487.1;XM_013185493.1;XM_013185492.1	GO:0003676(nucleic acid binding);GO:0016787(hydrolase activity);GO:0046872(metal ion binding);GO:0046872(metal ion binding)	NA	NA	NA	PREDICTED: endonuclease domain-containing 1 protein-like isoform X3 [Anser cygnoides domesticus];PREDICTED: endonuclease domain-containing 1 protein-like isoform X1 [Anser cygnoides domesticus];PREDICTED: endonuclease domain-containing 1 protein-like isoform X2 [Anser cygnoides domesticus]	NA	15.656	7.89287	13.661	1.42472	1.38081	0.723348	10.5444	3.39841	1.38914e-25	2.51249e-22	up	yes
106037038	LOC106037038	19096	XM_013182743.1	GO:0002682(regulation of immune system process);GO:0005615(extracellular space);GO:0006810(transport)	NA	NA	NA	PREDICTED: uncharacterized protein LOC106037038, partial [Anser cygnoides domesticus]	NA	750.313	310.12	526.964	38.2912	72.1751	52.7951	9.72305	3.28141	1.77031e-25	2.88171e-22	up	yes
106030230	SNX10	5464;5469;5466;5468;5467	XM_013171884.1;XM_013171890.1;XM_013171888.1;XM_013171889.1;XM_013171886.1	GO:0005545(1-phosphatidylinositol binding);GO:0005634(nucleus);GO:0005768(endosome);GO:0005783(endoplasmic reticulum);GO:0005813(centrosome);GO:0006897(endocytosis);GO:0007032(endosome organization);GO:0016050(vesicle organization);GO:0019898(extrinsic component of membrane);GO:0030316(osteoclast differentiation);GO:0031313(extrinsic component of endosome membrane);GO:0035091(phosphatidylinositol…	NA	NA	NA	PREDICTED: sorting nexin-10 isoform X1 [Anser cygnoides domesticus];PREDICTED: sorting nexin-10 isoform X3 [Anser cygnoides domesticus];PREDICTED: sorting nexin-10 isoform X2 [Anser cygnoides domesticus]	NA	27.1642	22.4216	41.9954	3.65924	5.02921	4.05205	7.18819	2.84563	2.30045e-25	3.40425e-22	up	yes
106041492	LOC106041492	27983	XM_013190004.1	GO:0002548(monocyte chemotaxis);GO:0005615(extracellular space);GO:0006954(inflammatory response);GO:0007186(G-protein coupled receptor signaling pathway);GO:0008009(chemokine activity);GO:0030593(neutrophil chemotaxis);GO:0043547(positive regulation of GTPase activity);GO:0048020(CCR chemokine receptor binding);GO:0048247(lymphocyte chemotaxis);GO:0050729(positive regulation of inflammatory resp…	04060(Cytokine-cytokine receptor interaction);04620(Toll-like receptor signaling pathway);04623(Cytosolic DNA-sensing pathway)	NA	NA	PREDICTED: C-C motif chemokine 4-like [Anser cygnoides domesticus]	NA	22.4244	62.7532	38.5394	0.802425	0.801549	2.01452	34.1902	5.09551	2.02974e-24	2.75334e-21	up	yes
106043536	PTX3	32012	XM_013193040.1	GO:0005515(protein binding)	NA	NA	NA	PREDICTED: LOW QUALITY PROTEIN: pentraxin-related protein PTX3 [Anser cygnoides domesticus]	NA	12.5701	30.7454	61.5616	0.050572	0.218975	0.087006	294.142	8.20037	1.24857e-23	1.5634e-20	up	yes
106038139	LOC106038139	21273	XM_013184428.1	GO:0005576(extracellular region);GO:0042742(defense response to bacterium)	04621(NOD-like receptor signaling pathway)	NA	NA	PREDICTED: LOW QUALITY PROTEIN: antimicrobial peptide THP2-like [Anser cygnoides domesticus]	NA	33.1313	41.4613	25.7058	3.20655	4.3591	1.86329	10.6373	3.41106	8.6493e-23	1.00567e-19	up	yes
106038752	NFKBIZ	2190;2188;2189	XM_013185524.1;XM_013185506.1;XM_013185513.1	GO:0003712(transcription cofactor activity);GO:0005634(nucleus);GO:0006357(regulation of transcription by RNA polymerase II);GO:0006954(inflammatory response);GO:0006954(inflammatory response)	NA	NA	NA	PREDICTED: NF-kappa-B inhibitor zeta isoform X3 [Anser cygnoides domesticus];PREDICTED: NF-kappa-B inhibitor zeta isoform X1 [Anser cygnoides domesticus];PREDICTED: NF-kappa-B inhibitor zeta isoform X2 [Anser cygnoides domesticus]	NA	10.7423	28.4747	22.1465	1.7583	1.89934	1.30047	12.3764	3.62952	1.71179e-22	1.85763e-19	up	yes
106042681	MAP3K8	30368	XM_013191750.1	GO:0005524(ATP binding);GO:0005737(cytoplasm);GO:0006915(apoptotic process);GO:0023014(signal transduction by protein phosphorylation)	04010(MAPK signaling pathway);04620(Toll-like receptor signaling pathway)	K04415	EC:2.7.11.25	mitogen-activated protein kinase kinase kinase 8 [Patagioenas fasciata monilis]	NA	5.77396	4.25196	7.00734	1.20144	1.02663	0.819561	5.58902	2.4826	3.15632e-21	3.21116e-18	up	yes
106045711	ANGPTL4	35934	XM_013196350.1	GO:0001525(angiogenesis);GO:0004857(enzyme inhibitor activity);GO:0051005(negative regulation of lipoprotein lipase activity);GO:0070328(triglyceride homeostasis);GO:0072562(blood microparticle);GO:2000352(negative regulation of endothelial cell apoptotic process)	03320(PPAR signaling pathway)	NA	NA	PREDICTED: angiopoietin-related protein 4 [Anser cygnoides domesticus]	NA	5.87407	7.60823	3.52716	45.621	40.4612	44.9975	0.129764	-2.94603	2.22956e-20	2.13487e-17	down	yes
106029319	LOC106029319	42993	XM_013170587.1	GO:0001595(angiotensin receptor activity);GO:0005887(integral component of plasma membrane);GO:0038166(angiotensin-activated signaling pathway)	NA	NA	NA	PREDICTED: proto-oncogene Mas-like [Anser cygnoides domesticus]	NA	22.048	18.4984	44.9111	1.62877	1.636	0.337499	23.7232	4.56823	4.37898e-20	3.96006e-17	up	yes
106029444	GDF15	43158	XM_013170736.1	GO:0005125(cytokine activity);GO:0005160(transforming growth factor beta receptor binding);GO:0005615(extracellular space);GO:0010862(positive regulation of pathway-restricted SMAD protein phosphorylation);GO:0042981(regulation of apoptotic process);GO:0043408(regulation of MAPK cascade);GO:0048468(cell development);GO:0060395(SMAD protein signal transduction)	04060(Cytokine-cytokine receptor interaction)	NA	NA	PREDICTED: growth/differentiation factor 15, partial [Anser cygnoides domesticus]	NA	6.40806	6.46352	5.20783	0.70594	0.903687	0.59512	8.20022	3.03566	5.89311e-20	5.04885e-17	up	yes
106032519	TNFAIP3	9928;9927	XM_013175520.1;XM_013175523.1	GO:0001922(B-1 B cell homeostasis);GO:0002020(protease binding);GO:0002634(regulation of germinal center formation);GO:0002677(negative regulation of chronic inflammatory response);GO:0003677(DNA binding);GO:0004842(ubiquitin-protein transferase activity);GO:0004843(thiol-dependent ubiquitin-specific protease activity);GO:0005634(nucleus);GO:0005737(cytoplasm);GO:0006955(immune response);GO:00082…	04217(Necroptosis);04621(NOD-like receptor signaling pathway);04621(NOD-like receptor signaling pathway)	K11859	EC:3.4.19.12	PREDICTED: tumor necrosis factor alpha-induced protein 3 isoform X1 [Anser cygnoides domesticus]	NA	11.3933	10.8854	20.3568	1.23554	2.38544	1.64904	8.0902	3.01618	9.75377e-20	7.93859e-17	up	yes
106048221	SBNO2	40436;40437;40435	XM_013200085.1;XM_013200084.1;XM_013200086.1	GO:0002281(macrophage activation involved in immune response);GO:0003674(molecular_function);GO:0005575(cellular_component);GO:0006351(transcription, DNA-templated);GO:0008150(biological_process);GO:0030282(bone mineralization);GO:0045892(negative regulation of transcription, DNA-templated);GO:0045944(positive regulation of transcription by RNA polymerase II);GO:0050727(regulation of inflammatory…	NA	NA	NA	PREDICTED: protein strawberry notch homolog 2 isoform X2 [Anser cygnoides domesticus];PREDICTED: protein strawberry notch homolog 2 isoform X1 [Anser cygnoides domesticus];PREDICTED: protein strawberry notch homolog 2 isoform X3 [Anser cygnoides domesticus]	NA	14.1821	12.6705	14.9891	4.96728	5.2654	4.09329	2.92069	1.54631	2.63108e-18	2.03946e-15	up	yes
106046730	SOCS3	37915	XM_013197885.1	GO:0001932(regulation of protein phosphorylation);GO:0005622(intracellular);GO:0007259(JAK-STAT cascade);GO:0016567(protein ubiquitination);GO:0043066(negative regulation of apoptotic process);GO:0045597(positive regulation of cell differentiation);GO:0046627(negative regulation of insulin receptor signaling pathway);GO:0050728(negative regulation of inflammatory response)	04120(Ubiquitin mediated proteolysis);04910(Insulin signaling pathway);04920(Adipocytokine signaling pathway);05164(Influenza A);05168(Herpes simplex virus 1 infection)	NA	NA	Suppressor of cytokine signaling 3 [Lonchura striata domestica]	NA	20.3799	86.3543	41.406	3.75715	1.58742	1.71916	20.972	4.39039	2.84584e-18	2.10567e-15	up	yes
106032697	LOC106032697	10378	XM_013175747.1	GO:0005615(extracellular space);GO:0044194(cytolytic granule)	NA	NA	NA	PREDICTED: myeloid protein 1 [Anser cygnoides domesticus]	NA	55.8174	83.9287	50.1687	4.66314	10.7413	3.94567	9.81465	3.29494	6.47836e-18	4.58499e-15	up	yes
106034327	KCNIP1	13588;13585	XM_013178398.1;XR_001205924.1	GO:0005509(calcium ion binding);GO:0005737(cytoplasm);GO:0008076(voltage-gated potassium channel complex);GO:0015459(potassium channel regulator activity);GO:0031234(extrinsic component of cytoplasmic side of plasma membrane);GO:1901379(regulation of potassium ion transmembrane transport);GO:0005244(voltage-gated ion channel activity);GO:0005267(potassium channel activity);GO:0005886(plasma membr…	NA	NA	NA	PREDICTED: Kv channel-interacting protein 1 isoform X4 [Anser cygnoides domesticus];Kv channel-interacting protein 1 isoform X1 [Anas platyrhynchos]	NA	0.0490602	0.105555	0.0824606	1.85733	3.45822	0.739152	0.0391556	-4.67464	9.81276e-18	6.6555e-15	down	yes
106035684	RGN	16509	XM_013180640.1	GO:0004341(gluconolactonase activity);GO:0005509(calcium ion binding);GO:0005654(nucleoplasm);GO:0005737(cytoplasm);GO:0008270(zinc ion binding);GO:0019853(L-ascorbic acid biosynthetic process);GO:0030234(enzyme regulator activity);GO:0050790(regulation of catalytic activity)	00030(Pentose phosphate pathway);00053(Ascorbate and aldarate metabolism);01100(Metabolic pathways);01200(Carbon metabolism);01240(Biosynthesis of cofactors)	K01053	EC:3.1.1.17	PREDICTED: regucalcin, partial [Anser cygnoides domesticus]	NA	178.522	149.224	158.385	575.274	585.522	402.537	0.310959	-1.68521	1.04166e-17	6.78247e-15	down	yes
106040502	IL17REL	26115;26114	XM_013188409.1;XM_013188408.1	GO:0005887(integral component of plasma membrane);GO:0019221(cytokine-mediated signaling pathway);GO:0030368(interleukin-17 receptor activity);GO:0030368(interleukin-17 receptor activity)	NA	NA	NA	PREDICTED: putative interleukin-17 receptor E-like isoform X2 [Anser cygnoides domesticus];PREDICTED: putative interleukin-17 receptor E-like isoform X1 [Anser cygnoides domesticus]	NA	7.31907	1.12874	5.91804	0.179658	0.218192	0.145916	26.4192	4.72351	3.72877e-17	2.3345e-14	up	yes
106044273	CH25H	248	XM_013194247.1	GO:0005506(iron ion binding);GO:0006633(fatty acid biosynthetic process);GO:0016491(oxidoreductase activity);GO:0055114(oxidation-reduction process)	00120(Primary bile acid biosynthesis)	K10223	EC:1.14.99.38	PREDICTED: cholesterol 25-hydroxylase [Anser cygnoides domesticus]	NA	2.69068	2.47425	3.64514	0.405222	0.29176	0.432418	7.80066	2.9636	4.22857e-17	2.54936e-14	up	yes
106035746	LOC106035746	16396;16399;16398;16397	XM_013180777.1;XM_013180775.1;XM_013180776.1;XM_013180778.1	GO:0003796(lysozyme activity);GO:0005576(extracellular region);GO:0009253(peptidoglycan catabolic process);GO:0016998(cell wall macromolecule catabolic process);GO:0019835(cytolysis);GO:0042742(defense response to bacterium);GO:0042742(defense response to bacterium)	NA	NA	NA	PREDICTED: lysozyme g [Anser cygnoides domesticus]	NA	9.02921	11.131	14.2085	2.22967	1.57831	0.902228	7.29664	2.86723	4.72686e-17	2.74799e-14	up	yes
106038372	NRSN1	21583;21579;21580;21582	XM_013184857.1;XM_013184853.1;XM_013184855.1;XM_013184854.1	GO:0005515(protein binding);GO:0007399(nervous system development);GO:0016021(integral component of membrane);GO:0030133(transport vesicle);GO:0030426(growth cone);GO:0043005(neuron projection);GO:0043025(neuronal cell body);GO:0043025(neuronal cell body)	NA	NA	NA	PREDICTED: neurensin-1 isoform X2 [Anser cygnoides domesticus]	NA	39.5969	24.1285	13.2382	3.33295	1.73431	2.95536	9.59333	3.26203	1.63015e-16	9.1502e-14	up	yes
106032501	LOC106032501	9877	XM_013175487.1	GO:0006768(biotin metabolic process);GO:0007417(central nervous system development);GO:0015939(pantothenate metabolic process);GO:0017159(pantetheine hydrolase activity)	00770(Pantothenate and CoA biosynthesis)	K08069	EC:3.5.1.92	PREDICTED: vascular non-inflammatory molecule 3-like [Anser cygnoides domesticus]	NA	6.49791	5.40456	11.6423	1.06055	1.02259	0.424705	9.38847	3.23089	5.67374e-16	3.07857e-13	up	yes
106032832	TNIP1	10520	XM_013175990.1	GO:0002755(MyD88-dependent toll-like receptor signaling pathway);GO:0004843(thiol-dependent ubiquitin-specific protease activity);GO:0005654(nucleoplasm);GO:0005737(cytoplasm);GO:0006508(proteolysis);GO:0007159(leukocyte cell-cell adhesion);GO:0009101(glycoprotein biosynthetic process);GO:0043124(negative regulation of I-kappaB kinase/NF-kappaB signaling);GO:0050727(regulation of inflammatory res…	NA	NA	NA	PREDICTED: TNFAIP3-interacting protein 1 [Anser cygnoides domesticus]	NA	36.6609	27.6343	39.929	11.8393	12.9208	10.0249	2.99624	1.58315	1.73292e-15	9.0995e-13	up	yes
106043926	IRG1	32759;32757	XM_013193682.1;XM_013193683.1	GO:0002760(positive regulation of antimicrobial humoral response);GO:0005739(mitochondrion);GO:0006952(defense response);GO:0008152(metabolic process);GO:0047613(aconitate decarboxylase activity);GO:0072573(tolerance induction to lipopolysaccharide);GO:0072573(tolerance induction to lipopolysaccharide)	01100(Metabolic pathways);01100(Metabolic pathways)	K17724	EC:4.1.1.6	PREDICTED: cis-aconitate decarboxylase isoform X1 [Anser cygnoides domesticus]	NA	28.4076	9.60319	21.7218	1.41902	1.62154	0.24624	18.1735	4.18377	4.04219e-15	2.05621e-12	up	yes
106048892	ARID5A	41496	XM_013201002.1	GO:0005634(nucleus);GO:0006357(regulation of transcription by RNA polymerase II);GO:0044212(transcription regulatory region DNA binding)	NA	NA	NA	PREDICTED: AT-rich interactive domain-containing protein 5A [Anser cygnoides domesticus]	NA	9.94803	8.07999	8.6521	1.83866	1.93724	2.42653	4.30156	2.10486	7.02449e-15	3.46499e-12	up	yes
106032517	IL20RA	9918;9919	XM_013175517.1;XM_013175518.1	GO:0004896(cytokine receptor activity);GO:0005886(plasma membrane);GO:0016021(integral component of membrane);GO:0019221(cytokine-mediated signaling pathway);GO:0042015(interleukin-20 binding);GO:0045124(regulation of bone resorption);GO:2001244(positive regulation of intrinsic apoptotic signaling pathway);GO:2001244(positive regulation of intrinsic apoptotic signaling pathway)	04060(Cytokine-cytokine receptor interaction);04060(Cytokine-cytokine receptor interaction)	NA	NA	PREDICTED: interleukin-20 receptor subunit alpha isoform X1 [Anser cygnoides domesticus];PREDICTED: interleukin-20 receptor subunit alpha isoform X2 [Anser cygnoides domesticus]	NA	5.81501	2.73933	3.60525	0.606585	0.817815	0.415273	6.60965	2.72457	1.90076e-14	9.10018e-12	up	yes
106033097	TMEM53	11026	XM_013176433.1	GO:0005634(nucleus);GO:0016021(integral component of membrane)	NA	NA	NA	transmembrane protein 53, partial [Anas platyrhynchos]	NA	2.78877	3.35468	2.47596	9.12694	11.8996	11.791	0.262646	-1.92881	9.11669e-14	4.24004e-11	down	yes
106042918	CAPN3	3025;3028;3027;3026	XM_013192151.1;XM_013192133.1;XM_013192142.1;XM_013192108.1	GO:0003824(catalytic activity);GO:0004198(calcium-dependent cysteine-type endopeptidase activity);GO:0005509(calcium ion binding);GO:0005634(nucleus);GO:0005737(cytoplasm);GO:0005829(cytosol);GO:0005886(plasma membrane);GO:0006508(proteolysis);GO:0008233(peptidase activity);GO:0008307(structural constituent of muscle);GO:0014718(positive regulation of satellite cell activation involved in skeleta…	NA	K08573	EC:3.4.22.54	PREDICTED: calpain-3 isoform X6 [Anser cygnoides domesticus];PREDICTED: calpain-3 isoform X1 [Anser cygnoides domesticus]	NA	2.09231	0.856659	2.44829	0.242384	0.292225	0.16788	7.68306	2.94168	1.0756e-13	4.86352e-11	up	yes
106042742	NRG2	30483	XM_013191814.1	GO:0005102(receptor binding);GO:0005615(extracellular space);GO:0035556(intracellular signal transduction);GO:0048513(animal organ development)	04012(ErbB signaling pathway)	NA	NA	PREDICTED: pro-neuregulin-2, membrane-bound isoform [Anser cygnoides domesticus]	NA	12.3213	12.7713	14.1931	5.0871	4.07103	3.71874	3.05087	1.60922	1.24171e-13	5.46284e-11	up	yes
106038777	NFKBIA	22604	XM_013185532.1	GO:0005737(cytoplasm);GO:0048145(regulation of fibroblast proliferation)	04210(Apoptosis);04620(Toll-like receptor signaling pathway);04621(NOD-like receptor signaling pathway);04622(RIG-I-like receptor signaling pathway);04623(Cytosolic DNA-sensing pathway);04625(C-type lectin receptor signaling pathway);04920(Adipocytokine signaling pathway);05132(Salmonella infection);05164(Influenza A);05168(Herpes simplex virus 1 infection)	NA	NA	PREDICTED: NF-kappa-B inhibitor alpha [Anser cygnoides domesticus]	NA	80.1555	117.173	107.381	26.8551	33.3889	26.0714	3.53019	1.81974	1.3983e-13	5.98988e-11	up	yes
106044932	LOC106044932	34717	XM_013195174.1	GO:0005737(cytoplasm);GO:0005811(lipid droplet);GO:0016020(membrane);GO:0043231(intracellular membrane-bounded organelle)	NA	NA	NA	PREDICTED: LOW QUALITY PROTEIN: perilipin-3-like [Anser cygnoides domesticus]	NA	19.502	15.7473	10.6606	49.3429	59.8887	59.6773	0.271803	-1.87937	2.31427e-13	9.6594e-11	down	yes
106039090	LOC106039090	23180;23181	XM_013185965.1;XM_013185962.1	GO:0005886(plasma membrane);GO:0034134(toll-like receptor 2 signaling pathway);GO:0002224(toll-like receptor signaling pathway);GO:0002755(MyD88-dependent toll-like receptor signaling pathway);GO:0004888(transmembrane signaling receptor activity);GO:0005887(integral component of plasma membrane);GO:0006954(inflammatory response);GO:0034150(toll-like receptor 6 signaling pathway);GO:0042088(T-help…	04145(Phagosome);04620(Toll-like receptor signaling pathway);05132(Salmonella infection);05132(Salmonella infection)	NA	NA	PREDICTED: toll-like receptor 1 isoform X3 [Anser cygnoides domesticus];PREDICTED: toll-like receptor 1 isoform X1 [Anser cygnoides domesticus]	NA	3.8361	2.52272	4.43655	0.76375	1.12853	0.637135	4.26794	2.09354	2.44938e-13	9.96774e-11	up	yes
106049823	LOC106049823	42817	XM_013202245.1	GO:0005125(cytokine activity);GO:0005160(transforming growth factor beta receptor binding);GO:0005615(extracellular space);GO:0010862(positive regulation of pathway-restricted SMAD protein phosphorylation);GO:0042981(regulation of apoptotic process);GO:0043408(regulation of MAPK cascade);GO:0048468(cell development);GO:0060395(SMAD protein signal transduction)	04060(Cytokine-cytokine receptor interaction);04350(TGF-beta signaling pathway)	NA	NA	PREDICTED: inhibin beta C chain-like [Anser cygnoides domesticus]	NA	23.9665	16.846	17.1903	53.0126	93.1174	106.733	0.229384	-2.12417	4.67568e-13	1.85636e-10	down	yes
106042945	LOC106042945	30933;30932	XM_013192175.1;XM_013192176.1	GO:0003674(molecular_function);GO:0005575(cellular_component);GO:0008150(biological_process);GO:0008150(biological_process)	NA	NA	NA	PREDICTED: uncharacterized protein CXorf21-like [Anser cygnoides domesticus]	NA	2.4577	1.73118	4.10227	0.0483219	0.323224	0.107011	17.3253	4.11481	6.68245e-13	2.58993e-10	up	yes
106037906	ZC3H12A	20974	XM_013184088.1	GO:0005654(nucleoplasm);GO:0005737(cytoplasm);GO:0005886(plasma membrane);GO:0010508(positive regulation of autophagy);GO:0010628(positive regulation of gene expression);GO:0010884(positive regulation of lipid storage);GO:0032088(negative regulation of NF-kappaB transcription factor activity);GO:0032715(negative regulation of interleukin-6 production);GO:0032720(negative regulation of tumor necro…	NA	NA	NA	PREDICTED: ribonuclease ZC3H12A [Anser cygnoides domesticus]	NA	21.2617	16.8633	27.8055	6.65679	5.59293	3.389	4.21585	2.07582	7.38341e-13	2.79505e-10	up	yes
106046431	LOC106046431	37318	XM_013197433.1	GO:0004252(serine-type endopeptidase activity);GO:0005509(calcium ion binding);GO:0005543(phospholipid binding);GO:0005576(extracellular region);GO:0006508(proteolysis);GO:0007596(blood coagulation);GO:0051897(positive regulation of protein kinase B signaling)	NA	K01314	EC:3.4.21.6	PREDICTED: coagulation factor X-like [Anser cygnoides domesticus]	NA	965.579	795.425	925.481	2553.46	2087.39	2730.43	0.364453	-1.4562	8.21817e-13	3.04035e-10	down	yes
106049226	LOC106049226	41929	XM_013201425.1	NA	NA	NA	NA	PREDICTED: pollen-specific leucine-rich repeat extensin-like protein 1 [Anser cygnoides domesticus]	NA	0.795852	0.667488	1.00263	0.073105	0.036201	0.061356	14.4494	3.85294	1.05259e-12	3.80757e-10	up	yes
106047798	RNASEL	39739;39738;39737	XM_013199460.1;XM_013199458.1;XM_013199459.1	GO:0003723(RNA binding);GO:0004540(ribonuclease activity);GO:0004672(protein kinase activity);GO:0005524(ATP binding);GO:0006397(mRNA processing);GO:0006468(protein phosphorylation);GO:0043021(ribonucleoprotein complex binding);GO:0043488(regulation of mRNA stability);GO:0045071(negative regulation of viral genome replication);GO:0045444(fat cell differentiation);GO:0045944(positive regulation of…	04621(NOD-like receptor signaling pathway);05164(Influenza A);05168(Herpes simplex virus 1 infection);05168(Herpes simplex virus 1 infection)	NA	NA	PREDICTED: 2-5A-dependent ribonuclease isoform X1 [Anser cygnoides domesticus];PREDICTED: 2-5A-dependent ribonuclease isoform X2 [Anser cygnoides domesticus]	NA	2.05688	2.72699	2.67067	7.19283	10.0025	8.30166	0.292369	-1.77414	1.56034e-11	5.52158e-09	down	yes
106037863	MFSD2A	20827	XM_013184035.1	GO:0005548(phospholipid transporter activity);GO:0005737(cytoplasm);GO:0005887(integral component of plasma membrane);GO:0015293(symporter activity);GO:0015908(fatty acid transport);GO:0015914(phospholipid transport);GO:0045056(transcytosis);GO:0055085(transmembrane transport);GO:0060856(establishment of blood-brain barrier);GO:1990379(lipid transport across blood brain barrier)	NA	NA	NA	PREDICTED: sodium-dependent lysophosphatidylcholine symporter 1, partial [Anser cygnoides domesticus]	NA	46.215	64.0018	46.132	168.968	157.887	187.846	0.303767	-1.71896	3.75589e-11	1.30082e-08	down	yes
106041289	G0S2	27759	XM_013189603.1	GO:0005739(mitochondrion);GO:0097191(extrinsic apoptotic signaling pathway);GO:2001238(positive regulation of extrinsic apoptotic signaling pathway)	NA	NA	NA	PREDICTED: G0/G1 switch protein 2 [Anser cygnoides domesticus]	NA	17.7473	15.6216	26.2102	4.71921	5.5274	5.6791	3.74107	1.90345	4.76459e-11	1.61579e-08	up	yes
106046604	LOC106046604	37635	XM_013197683.1	GO:0002376(immune system process);GO:0005576(extracellular region);GO:0006953(acute-phase response);GO:0007219(Notch signaling pathway);GO:0016209(antioxidant activity);GO:0030492(hemoglobin binding);GO:0042742(defense response to bacterium);GO:0098869(cellular oxidant detoxification)	NA	NA	NA	PREDICTED: pre-mRNA-splicing factor ATP-dependent RNA helicase PRP16-like, partial [Anser cygnoides domesticus]	NA	11.9993	23.7279	24.7561	4.43062	5.11806	4.59658	4.27587	2.09622	8.93941e-11	2.96971e-08	up	yes
106032655	LOC106032655	10379	XM_013175706.1	GO:0042802(identical protein binding)	NA	NA	NA	PREDICTED: leukocyte cell-derived chemotaxin-2-like [Anser cygnoides domesticus]	NA	1691.11	1404.04	1291.91	409.039	505.948	637.255	2.82627	1.4989	1.45948e-10	4.7515e-08	up	yes
106045921	TMEM169	36412	XM_013196700.1	GO:0016021(integral component of membrane)	NA	NA	NA	PREDICTED: transmembrane protein 169 [Anser cygnoides domesticus]	NA	1.06924	0.722673	0.811281	2.16464	3.27434	3.07013	0.30593	-1.70873	1.64858e-10	5.26187e-08	down	yes
106047160	LOC106047160	38666	XM_013198509.1	GO:0003810(protein-glutamine gamma-glutamyltransferase activity);GO:0005509(calcium ion binding);GO:0005737(cytoplasm);GO:0018149(peptide cross-linking);GO:0030216(keratinocyte differentiation);GO:0031234(extrinsic component of cytoplasmic side of plasma membrane);GO:0043163(cell envelope organization);GO:0051262(protein tetramerization);GO:0070062(extracellular exosome)	NA	K05620	EC:2.3.2.13	PREDICTED: protein-glutamine gamma-glutamyltransferase E-like [Anser cygnoides domesticus]	NA	6.03044	6.05079	10.4835	1.10831	2.10655	0.750719	5.69014	2.50846	1.91251e-10	5.98689e-08	up	yes
106041632	IL1R2	28454	XM_013190201.1	GO:0004910(interleukin-1, Type II, blocking receptor activity);GO:0019221(cytokine-mediated signaling pathway)	04060(Cytokine-cytokine receptor interaction)	NA	NA	PREDICTED: interleukin-1 receptor type 2 [Anser cygnoides domesticus]	NA	8.87057	8.2021	11.8715	2.10948	2.97918	3.4615	3.38523	1.75925	2.37098e-10	7.28204e-08	up	yes
106037068	LOC106037068	19299	XM_013182771.1	GO:0005215(transporter activity);GO:0005576(extracellular region);GO:0006629(lipid metabolic process);GO:0006810(transport);GO:0036094(small molecule binding)	NA	NA	NA	PREDICTED: lipocalin-15-like [Anser cygnoides domesticus]	NA	1.16803	7.70477	17.1641	0.209085	0.235721	0.327368	33.719	5.07549	2.59637e-10	7.82661e-08	up	yes
106032144	NOXO1	9302	XM_013174976.1	GO:0006801(superoxide metabolic process);GO:0016176(superoxide-generating NADPH oxidase activator activity);GO:0019899(enzyme binding);GO:0022617(extracellular matrix disassembly);GO:0035091(phosphatidylinositol binding);GO:0042802(identical protein binding);GO:0043020(NADPH oxidase complex);GO:0043085(positive regulation of catalytic activity)	NA	NA	NA	PREDICTED: NADPH oxidase organizer 1 [Anser cygnoides domesticus]	NA	10.7545	97.9626	42.1163	0.934886	1.43666	0.552032	51.592	5.68908	2.99366e-10	8.86015e-08	up	yes
106036393	LOC106036393	17743	XM_013181797.1	GO:0005576(extracellular region)	NA	NA	NA	PREDICTED: avidin-like [Anser cygnoides domesticus]	NA	891.291	1147.58	2895.02	69.984	33.1095	9.92805	43.6544	5.44806	3.21802e-10	9.35408e-08	up	yes
106042536	KIAA0040	30001	XM_013191493.1	GO:0016021(integral component of membrane)	NA	NA	NA	hypothetical protein RLOC_00013106 [Lonchura striata domestica]	NA	4.03308	3.66095	4.36811	9.1592	9.26064	10.4403	0.417951	-1.25859	3.86014e-10	1.10237e-07	down	yes
106042627	LOC106042627	30162	XM_013191663.1	GO:0004510(tryptophan 5-monooxygenase activity);GO:0005506(iron ion binding);GO:0005737(cytoplasm);GO:0009072(aromatic amino acid family metabolic process);GO:0016597(amino acid binding);GO:0042427(serotonin biosynthetic process);GO:0045600(positive regulation of fat cell differentiation);GO:0046849(bone remodeling);GO:0055114(oxidation-reduction process)	00380(Tryptophan metabolism);00790(Folate biosynthesis);01100(Metabolic pathways)	K00502	EC:1.14.16.4	PREDICTED: LOW QUALITY PROTEIN: tryptophan 5-hydroxylase-like [Anser cygnoides domesticus]	NA	6.5843	4.08296	5.21314	2.19281	1.65229	1.38431	3.03675	1.60253	4.06095e-10	1.13973e-07	up	yes
106045084	GADD45G	34900	XM_013195414.1	GO:0000185(activation of MAPKKK activity);GO:0005634(nucleus);GO:0005737(cytoplasm);GO:0006950(response to stress);GO:0043065(positive regulation of apoptotic process);GO:0046330(positive regulation of JNK cascade);GO:0051726(regulation of cell cycle);GO:1900745(positive regulation of p38MAPK cascade)	04010(MAPK signaling pathway);04068(FoxO signaling pathway);04110(Cell cycle);04115(p53 signaling pathway);04210(Apoptosis);04218(Cellular senescence)	NA	NA	PREDICTED: growth arrest and DNA damage-inducible protein GADD45 gamma, partial [Anser cygnoides domesticus]	NA	200.053	161.013	131.432	57.0321	22.6626	35.3509	4.28089	2.09791	5.88342e-10	1.62323e-07	up	yes
106044134	ASS1	33086	XM_013194011.1	GO:0000050(urea cycle);GO:0000053(argininosuccinate metabolic process);GO:0004055(argininosuccinate synthase activity);GO:0005524(ATP binding);GO:0005737(cytoplasm);GO:0006526(arginine biosynthetic process)	00220(Arginine biosynthesis);00250(Alanine, aspartate and glutamate metabolism);01100(Metabolic pathways);01230(Biosynthesis of amino acids)	K01940	EC:6.3.4.5	PREDICTED: argininosuccinate synthase [Anser cygnoides domesticus]	NA	45.9059	24.6668	51.5588	13.539	12.4447	12.5869	3.16644	1.66286	9.89384e-10	2.6842e-07	up	yes
106046362	SLA	37163	XM_013197344.1	GO:0005070(SH3/SH2 adaptor activity);GO:0005515(protein binding);GO:0005768(endosome);GO:0009967(positive regulation of signal transduction)	NA	NA	NA	PREDICTED: src-like-adapter [Anser cygnoides domesticus]	NA	17.2999	8.29729	21.9912	4.14776	3.94076	3.77939	4.00984	2.00354	1.0337e-09	2.75845e-07	up	yes
106033710	LOC106033710	12208;12207	XM_013177393.1;XM_013177394.1	NA	NA	NA	NA	PREDICTED: uncharacterized protein LOC106033710 isoform X1 [Anser cygnoides domesticus];PREDICTED: uncharacterized protein LOC106033710 isoform X2 [Anser cygnoides domesticus]	NA	3.37199	0.959089	5.40194	0.119041	0.393811	0.127838	15.1915	3.92519	1.10092e-09	2.89045e-07	up	yes
106033637	LOC106033637	11976	XM_013177255.1	GO:0004129(cytochrome-c oxidase activity);GO:0005751(mitochondrial respiratory chain complex IV);GO:0008150(biological_process);GO:0016020(membrane);GO:0016021(integral component of membrane)	NA	NA	NA	PREDICTED: normal mucosa of esophagus-specific gene 1 protein [Anser cygnoides domesticus]	NA	50.9934	15.8007	52.7449	4.61693	9.80101	3.35463	6.72603	2.74976	3.85936e-09	9.97186e-07	up	yes
106043009	LOC106043009	30936	XM_013192267.1	GO:0006885(regulation of pH);GO:0015385(sodium:proton antiporter activity);GO:0016021(integral component of membrane);GO:0035725(sodium ion transmembrane transport);GO:1902600(proton transmembrane transport)	NA	NA	NA	PREDICTED: LOW QUALITY PROTEIN: sodium/hydrogen exchanger 2-like [Anser cygnoides domesticus]	NA	0.175157	0.229471	0.380317	0	0	0	2616.48	11.3534	4.51763e-09	1.14903e-06	up	yes
106032375	LOC106032375	9639	XR_001204821.1	NA	NA	NA	NA		NA	0	0	0	2.52093	2.20925	1.26612	5.00309e-05	-14.2868	7.56218e-09	1.8938e-06	down	yes
106040417	LPL	25997	XM_013188252.1	GO:0004465(lipoprotein lipase activity);GO:0005102(receptor binding);GO:0005886(plasma membrane);GO:0006633(fatty acid biosynthetic process);GO:0008201(heparin binding);GO:0009986(cell surface);GO:0010744(positive regulation of macrophage derived foam cell differentiation);GO:0010886(positive regulation of cholesterol storage);GO:0010890(positive regulation of sequestering of triglyceride);GO:001…	00561(Glycerolipid metabolism);03320(PPAR signaling pathway)	K01059	EC:3.1.1.34	PREDICTED: lipoprotein lipase, partial [Anser cygnoides domesticus]	NA	58.3045	40.1511	41.6558	23.3662	21.9534	22.2663	2.07309	1.05178	8.9722e-09	2.21287e-06	up	yes
106046282	LOC106046282	37091	XM_013197205.1	GO:0016021(integral component of membrane)	NA	NA	NA	PREDICTED: LOW QUALITY PROTEIN: uncharacterized protein LOC106046282 [Anser cygnoides domesticus]	NA	3.19269	2.92127	8.01298	1.06023	0.603254	0.331699	7.08052	2.82386	1.14315e-08	2.77734e-06	up	yes
106038743	PFKFB3	22530;22528;22531	XM_013185478.1;XM_013185480.1;XM_013185479.1	GO:0003873(6-phosphofructo-2-kinase activity);GO:0005524(ATP binding);GO:0005654(nucleoplasm);GO:0006000(fructose metabolic process);GO:0006003(fructose 2,6-bisphosphate metabolic process);GO:0046835(carbohydrate phosphorylation);GO:0046835(carbohydrate phosphorylation)	00051(Fructose and mannose metabolism);01100(Metabolic pathways);01100(Metabolic pathways)	K01103	EC:2.7.1.105;EC:3.1.3.46	PREDICTED: 6-phosphofructo-2-kinase/fructose-2,6-bisphosphatase 3 isoform X2 [Anser cygnoides domesticus];PREDICTED: 6-phosphofructo-2-kinase/fructose-2,6-bisphosphatase 3 isoform X4 [Anser cygnoides domesticus];PREDICTED: 6-phosphofructo-2-kinase/fructose-2,6-bisphosphatase 3 isoform X3 [Anser cygnoides domesticus]	NA	8.96518	5.85534	9.07715	2.79475	1.66557	0.87077	4.4827	2.16437	1.22095e-08	2.92273e-06	up	yes
106045296	CREM	35255;35250;35247;35248;35251;35249;35254;35253;35252;35257;35256	XM_013195714.1;XM_013195719.1;XM_013195722.1;XM_013195723.1;XM_013195721.1;XM_013195725.1;XM_013195718.1;XM_013195717.1;XM_013195724.1;XM_013195716.1;XM_013195715.1	GO:0003700(DNA binding transcription factor activity);GO:0005634(nucleus);GO:0006355(regulation of transcription, DNA-templated);GO:0043565(sequence-specific DNA binding);GO:0001046(core promoter sequence-specific DNA binding);GO:0005667(transcription factor complex);GO:0005737(cytoplasm);GO:0006351(transcription, DNA-templated);GO:0006687(glycosphingolipid metabolic process);GO:0007283(spermatog…	04261(Adrenergic signaling in cardiomyocytes);04261(Adrenergic signaling in cardiomyocytes)	NA	NA	PREDICTED: cAMP-responsive element modulator isoform X1 [Anser cygnoides domesticus];PREDICTED: cAMP-responsive element modulator isoform X6 [Anser cygnoides domesticus];PREDICTED: cAMP-responsive element modulator isoform X8 [Anser cygnoides domesticus];PREDICTED: cAMP-responsive element modulator isoform X9 [Anser cygnoides domesticus];PREDICTED: cAMP-responsive element modulator isoform X7 [An…	NA	11.3633	10.1441	16.0938	4.06834	3.83884	5.22416	2.86347	1.51777	1.25165e-08	2.95281e-06	up	yes
106046573	PTAFR	37542	XM_013197639.1	GO:0001530(lipopolysaccharide binding);GO:0001816(cytokine production);GO:0001875(lipopolysaccharide receptor activity);GO:0004992(platelet activating factor receptor activity);GO:0005543(phospholipid binding);GO:0005654(nucleoplasm);GO:0005887(integral component of plasma membrane);GO:0006935(chemotaxis);GO:0006954(inflammatory response);GO:0031663(lipopolysaccharide-mediated signaling pathway);…	04020(Calcium signaling pathway);04080(Neuroactive ligand-receptor interaction)	NA	NA	PREDICTED: platelet-activating factor receptor [Anser cygnoides domesticus]	NA	4.19361	4.56564	7.65696	1.15196	1.87228	1.57286	3.57099	1.83633	1.27696e-08	2.96949e-06	up	yes
106029750	NFKBIE	4435;4433;4434	XM_013171025.1;XM_013171023.1;XM_013171024.1	GO:0005515(protein binding);GO:0005737(cytoplasm);GO:0005794(Golgi apparatus);GO:0005829(cytosol);GO:0042942(D-serine transport);GO:0042994(cytoplasmic sequestering of transcription factor);GO:0048471(perinuclear region of cytoplasm);GO:0048471(perinuclear region of cytoplasm)	04920(Adipocytokine signaling pathway);04920(Adipocytokine signaling pathway)	NA	NA	PREDICTED: NF-kappa-B inhibitor epsilon isoform X3 [Anser cygnoides domesticus];PREDICTED: NF-kappa-B inhibitor epsilon isoform X1 [Anser cygnoides domesticus];PREDICTED: NF-kappa-B inhibitor epsilon isoform X2 [Anser cygnoides domesticus]	NA	4.53479	3.61548	5.35049	0.929844	2.01878	1.19653	3.257	1.70354	1.45243e-08	3.32995e-06	up	yes
106042984	LOC106042984	30908	XM_013192246.1	GO:0004930(G-protein coupled receptor activity);GO:0007186(G-protein coupled receptor signaling pathway);GO:0016021(integral component of membrane)	NA	NA	NA	PREDICTED: G-protein coupled receptor 183-B-like [Anser cygnoides domesticus]	NA	2.35419	0.823	2.32658	0.269679	0.36887	0.09984	7.45376	2.89797	1.64319e-08	3.71498e-06	up	yes
106032923	JUN	10726	XM_013176141.1	GO:0000980(RNA polymerase II distal enhancer sequence-specific DNA binding);GO:0001102(RNA polymerase II activating transcription factor binding);GO:0001525(angiogenesis);GO:0001774(microglial cell activation);GO:0001889(liver development);GO:0001938(positive regulation of endothelial cell proliferation);GO:0003151(outflow tract morphogenesis);GO:0003682(chromatin binding);GO:0003713(transcriptio…	04010(MAPK signaling pathway);04012(ErbB signaling pathway);04137(Mitophagy - animal);04210(Apoptosis);04310(Wnt signaling pathway);04510(Focal adhesion);04530(Tight junction);04620(Toll-like receptor signaling pathway);04621(NOD-like receptor signaling pathway);04625(C-type lectin receptor signaling pathway);04912(GnRH signaling pathway);05132(Salmonella infection)	NA	NA	PREDICTED: transcription factor AP-1, partial [Anser cygnoides domesticus]	NA	30.1667	28.0429	23.702	10.6399	9.57765	13.1432	2.45533	1.29591	1.97541e-08	4.37097e-06	up	yes
106040258	LOC106040258	25717	XM_013188013.1	GO:0000149(SNARE binding);GO:0005484(SNAP receptor activity);GO:0006887(exocytosis);GO:0006906(vesicle fusion);GO:0031201(SNARE complex)	04130(SNARE interactions in vesicular transport)	NA	NA	PREDICTED: vesicle-associated membrane protein 2-like [Anser cygnoides domesticus]	NA	0.109577	0.102626	0.502636	0.007136	0.013668	0.00743	25.3184	4.66211	1.98705e-08	4.37097e-06	up	yes
106049783	LOC106049783	42762	XM_013202197.1	NA	NA	NA	NA	PREDICTED: intercellular adhesion molecule 5-like [Anser cygnoides domesticus]	NA	32.2637	33.3382	20.7517	9.2726	11.7418	10.69	2.72371	1.44557	2.04123e-08	4.43028e-06	up	yes
106039550	STX11	24194;24195;24193;24197	XM_013186814.1;XM_013186811.1;XM_013186810.1;XM_013186812.1	GO:0000149(SNARE binding);GO:0005484(SNAP receptor activity);GO:0005794(Golgi apparatus);GO:0005886(plasma membrane);GO:0006886(intracellular protein transport);GO:0008021(synaptic vesicle);GO:0016021(integral component of membrane);GO:0031201(SNARE complex);GO:0031629(synaptic vesicle fusion to presynaptic active zone membrane);GO:0048278(vesicle docking);GO:0048278(vesicle docking)	04130(SNARE interactions in vesicular transport);04130(SNARE interactions in vesicular transport)	NA	NA	PREDICTED: syntaxin-11 isoform X1 [Anser cygnoides domesticus]	NA	0.564753	0.421365	1.59135	0.114905	0.159812	0.0655502	7.57482	2.92121	4.37259e-08	9.3654e-06	up	yes
106029317	LOC106029317	42990;42991	XM_013170584.1;XM_013170585.1	GO:0004930(G-protein coupled receptor activity);GO:0005887(integral component of plasma membrane);GO:0007186(G-protein coupled receptor signaling pathway);GO:0007186(G-protein coupled receptor signaling pathway)	NA	NA	NA	PREDICTED: mas-related G-protein coupled receptor member A2-like isoform X1 [Anser cygnoides domesticus];PREDICTED: mas-related G-protein coupled receptor member A2-like isoform X2 [Anser cygnoides domesticus]	NA	1.95787	1.56613	2.3984	0.598953	0.350124	0.21087	5.10576	2.35212	4.61298e-08	9.75195e-06	up	yes
106042410	MRPL48	29753;29752	XM_013191300.1;XM_013191301.1	GO:0005761(mitochondrial ribosome);GO:0005761(mitochondrial ribosome)	NA	NA	NA	39S ribosomal protein L48, mitochondrial [Anas platyrhynchos]	NA	14.8084	12.6974	11.5128	26.8358	31.1898	24.325	0.473811	-1.07762	5.13936e-08	1.07255e-05	down	yes
106047811	DIO3	39787	XM_013199473.1	GO:0004800(thyroxine 5'-deiodinase activity);GO:0005886(plasma membrane);GO:0010008(endosome membrane);GO:0016021(integral component of membrane);GO:0042446(hormone biosynthetic process);GO:0055114(oxidation-reduction process)	NA	K07754	EC:1.21.99.3	PREDICTED: LOW QUALITY PROTEIN: type III iodothyronine deiodinase [Egretta garzetta]	NA	5.2078	3.73588	6.27671	1.6124	0.635185	0.76127	5.05853	2.33872	5.82925e-08	1.20112e-05	up	yes
106038671	TIFA	22328;22331;22326;22329;22330;22332	XM_013185383.1;XM_013185377.1;XM_013185382.1;XM_013185380.1;XM_013185378.1;XM_013185381.1	GO:0005622(intracellular);GO:0007249(I-kappaB kinase/NF-kappaB signaling);GO:0007249(I-kappaB kinase/NF-kappaB signaling)	NA	NA	NA	PREDICTED: TRAF-interacting protein with FHA domain-containing protein A isoform X1 [Anser cygnoides domesticus];PREDICTED: TRAF-interacting protein with FHA domain-containing protein A isoform X2 [Anser cygnoides domesticus]	NA	3.86968	2.12749	4.77694	0.623108	1.18337	0.471863	4.72892	2.24151	5.91461e-08	1.20347e-05	up	yes
106031558	DUSP10	8077	XM_013173983.1	GO:0000188(inactivation of MAPK activity);GO:0002819(regulation of adaptive immune response);GO:0004725(protein tyrosine phosphatase activity);GO:0005654(nucleoplasm);GO:0005794(Golgi apparatus);GO:0017017(MAP kinase tyrosine/serine/threonine phosphatase activity);GO:0032496(response to lipopolysaccharide);GO:0035335(peptidyl-tyrosine dephosphorylation);GO:0043508(negative regulation of JUN kinas…	04010(MAPK signaling pathway)	K20216	EC:3.1.3.16;EC:3.1.3.48	PREDICTED: dual specificity protein phosphatase 10 [Anser cygnoides domesticus]	NA	28.0655	9.80913	27.1362	5.69653	6.63413	5.54778	3.63627	1.86246	6.82419e-08	1.37141e-05	up	yes
106041041	LOC106041041	27239	XM_013189266.1	GO:0002548(monocyte chemotaxis);GO:0005615(extracellular space);GO:0006954(inflammatory response);GO:0007186(G-protein coupled receptor signaling pathway);GO:0008009(chemokine activity);GO:0030593(neutrophil chemotaxis);GO:0043547(positive regulation of GTPase activity);GO:0048020(CCR chemokine receptor binding);GO:0048247(lymphocyte chemotaxis);GO:0050729(positive regulation of inflammatory resp…	04060(Cytokine-cytokine receptor interaction);04620(Toll-like receptor signaling pathway);04623(Cytosolic DNA-sensing pathway)	NA	NA	C-C motif chemokine 4 homolog [Anas platyrhynchos]	NA	18.9233	45.4315	89.7813	0.565084	2.67408	2.72317	25.8516	4.69218	6.91501e-08	1.37271e-05	up	yes
106033814	DNAJA4	12391	XM_013177576.1	GO:0005829(cytosol)	NA	NA	NA	dnaJ homolog subfamily A member 4 [Anas platyrhynchos]	NA	10.4717	6.7378	7.37856	2.17508	3.94782	2.79688	2.75658	1.46288	7.28017e-08	1.42779e-05	up	yes
106034170	BIRC2	13099	XM_013178135.1	GO:0008270(zinc ion binding);GO:0042981(regulation of apoptotic process)	04120(Ubiquitin mediated proteolysis);04210(Apoptosis);04217(Necroptosis);04510(Focal adhesion);04621(NOD-like receptor signaling pathway);05132(Salmonella infection);05168(Herpes simplex virus 1 infection)	NA	NA	PREDICTED: baculoviral IAP repeat-containing protein 2 [Anser cygnoides domesticus]	NA	27.3204	20.8803	32.076	9.58601	11.1499	12.9881	2.3804	1.2512	7.75522e-08	1.50285e-05	up	yes
106042935	LOC106042935	3031	XR_001211381.1	GO:0003824(catalytic activity);GO:0004198(calcium-dependent cysteine-type endopeptidase activity);GO:0005509(calcium ion binding);GO:0005634(nucleus);GO:0005737(cytoplasm);GO:0005829(cytosol);GO:0005886(plasma membrane);GO:0006508(proteolysis);GO:0008233(peptidase activity);GO:0008307(structural constituent of muscle);GO:0014718(positive regulation of satellite cell activation involved in skeleta…	NA	NA	NA	CAPN3 [Gallus gallus]	NA	1.53357	0.542652	1.40113	0	0	0	11591.2	13.5007	9.77031e-08	1.87107e-05	up	yes
106029798	NFKB2	375	XM_013171118.1	GO:0000978(RNA polymerase II proximal promoter sequence-specific DNA binding);GO:0002268(follicular dendritic cell differentiation);GO:0002467(germinal center formation);GO:0005654(nucleoplasm);GO:0005737(cytoplasm);GO:0006366(transcription by RNA polymerase II);GO:0030198(extracellular matrix organization);GO:0033257(Bcl3/NF-kappaB2 complex);GO:0038061(NIK/NF-kappaB signaling);GO:0045944(positiv…	04010(MAPK signaling pathway);04625(C-type lectin receptor signaling pathway)	NA	NA	PREDICTED: nuclear factor NF-kappa-B p100 subunit [Anser cygnoides domesticus]	NA	4.71151	4.22916	5.66173	2.17596	2.30012	2.30338	2.15392	1.10696	1.00413e-07	1.9006e-05	up	yes
106046934	LYZ	3780	XM_013198195.1	GO:0001895(retina homeostasis);GO:0003796(lysozyme activity);GO:0005615(extracellular space);GO:0042802(identical protein binding);GO:0070062(extracellular exosome)	NA	K13915	EC:3.2.1.17	PREDICTED: lysozyme C [Anser cygnoides domesticus]	NA	19.8627	4.17696	43.3383	0.614689	1.23153	0.333501	30.9112	4.95006	1.13412e-07	2.12199e-05	up	yes
106046890	RND3	38143	XM_013198132.1	GO:0005525(GTP binding);GO:0005622(intracellular);GO:0005925(focal adhesion);GO:0007264(small GTPase mediated signal transduction);GO:0070062(extracellular exosome)	NA	NA	NA	PREDICTED: rho-related GTP-binding protein RhoE [Anser cygnoides domesticus]	NA	7.20438	10.6778	7.52894	2.59837	1.90421	2.83257	3.46429	1.79256	1.38314e-07	2.5585e-05	up	yes
106044678	LOC106044678	34186;34187	XM_013194847.1;XM_013194848.1	GO:0044319(wound healing, spreading of cells);GO:1902766(skeletal muscle satellite cell migration);GO:1902766(skeletal muscle satellite cell migration)	NA	NA	NA	PREDICTED: ras-like GTP-binding protein rhoA [Anser cygnoides domesticus]	NA	0.638021	0.506357	1.69478	0.167824	0.063276	0.13209	7.8173	2.96667	1.44233e-07	2.638e-05	up	yes
106042848	LOC106042848	30625;30627	XM_013192014.1;XM_013192016.1	GO:0003873(6-phosphofructo-2-kinase activity);GO:0005524(ATP binding);GO:0006000(fructose metabolic process);GO:0006003(fructose 2,6-bisphosphate metabolic process);GO:0046835(carbohydrate phosphorylation);GO:0046835(carbohydrate phosphorylation)	00051(Fructose and mannose metabolism);00051(Fructose and mannose metabolism)	K19030	EC:2.7.1.105;EC:3.1.3.46	6-phosphofructo-2-kinase/fructose-2,6-bisphosphatase 4 isoform X2 [Anas platyrhynchos];PREDICTED: 6-phosphofructo-2-kinase/fructose-2,6-bisphosphatase 4 isoform X3 [Anser cygnoides domesticus]	NA	3.10653	3.53355	5.47729	9.75262	12.6757	13.0571	0.341474	-1.55015	1.56573e-07	2.83189e-05	down	yes
106037883	RNF19B	20848	XM_013184060.1	GO:0000151(ubiquitin ligase complex);GO:0000209(protein polyubiquitination);GO:0031624(ubiquitin conjugating enzyme binding);GO:0032436(positive regulation of proteasomal ubiquitin-dependent protein catabolic process);GO:0044194(cytolytic granule);GO:0061630(ubiquitin protein ligase activity)	NA	K11973	EC:2.3.2.31	PREDICTED: LOW QUALITY PROTEIN: E3 ubiquitin-protein ligase RNF19B, partial [Anser cygnoides domesticus]	NA	7.00875	11.0277	11.265	2.40012	3.15117	3.59228	3.20459	1.68014	1.65337e-07	2.95753e-05	up	yes
106041336	SLC16A1	27704	XM_013189710.1	GO:0005739(mitochondrion);GO:0005813(centrosome);GO:0005887(integral component of plasma membrane);GO:0006629(lipid metabolic process);GO:0015129(lactate transmembrane transporter activity);GO:0032094(response to food);GO:0035879(plasma membrane lactate transport);GO:0042593(glucose homeostasis);GO:0050796(regulation of insulin secretion);GO:0051780(behavioral response to nutrient);GO:0070062(ext…	NA	NA	NA	PREDICTED: LOW QUALITY PROTEIN: monocarboxylate transporter 1 [Anser cygnoides domesticus]	NA	50.1828	58.3174	51.1523	103.375	135.025	154.579	0.406262	-1.29952	1.69411e-07	2.99747e-05	down	yes
106044092	RALGDS	33162;33163	XM_013193931.1;XM_013193932.1	GO:0005085(guanyl-nucleotide exchange factor activity);GO:0005622(intracellular);GO:0007264(small GTPase mediated signal transduction);GO:0043547(positive regulation of GTPase activity);GO:0043547(positive regulation of GTPase activity)	NA	NA	NA	PREDICTED: ral guanine nucleotide dissociation stimulator isoform X1 [Anser cygnoides domesticus];PREDICTED: ral guanine nucleotide dissociation stimulator isoform X2 [Anser cygnoides domesticus]	NA	4.75047	4.14747	7.24807	2.05795	1.95672	1.87762	2.74019	1.45428	2.24741e-07	3.93369e-05	up	yes
106048064	LOC106048064	40198	XM_013199848.1	GO:0002250(adaptive immune response);GO:0002292(T cell differentiation involved in immune response);GO:0005886(plasma membrane);GO:0016021(integral component of membrane);GO:0030246(carbohydrate binding);GO:0034987(immunoglobulin receptor binding);GO:0038094(Fc-gamma receptor signaling pathway);GO:0042742(defense response to bacterium);GO:0045087(innate immune response)	NA	NA	NA	PREDICTED: C-type lectin domain family 4 member D-like [Anser cygnoides domesticus]	NA	20.5151	13.7272	27.973	4.91012	8.93073	3.80892	3.52499	1.81762	2.40858e-07	4.17095e-05	up	yes
106043112	LOC106043112	31126	XM_013192412.1	GO:0001961(positive regulation of cytokine-mediated signaling pathway);GO:0002250(adaptive immune response);GO:0004674(protein serine/threonine kinase activity);GO:0005102(receptor binding);GO:0005524(ATP binding);GO:0005737(cytoplasm);GO:0005856(cytoskeleton);GO:0006468(protein phosphorylation);GO:0007249(I-kappaB kinase/NF-kappaB signaling);GO:0010800(positive regulation of peptidyl-threonine p…	04621(NOD-like receptor signaling pathway);05132(Salmonella infection)	K08846	EC:2.7.11.1	PREDICTED: receptor-interacting serine/threonine-protein kinase 2-like [Anser cygnoides domesticus]	NA	20.4532	21.6163	13.4001	2.77485	7.44035	5.50553	3.52844	1.81903	2.94367e-07	5.04391e-05	up	yes
106029898	PIK3AP1	396;393;392;394	XM_013171281.1;XM_013171254.1;XM_013171265.1;XM_013171245.1	GO:0005829(cytosol);GO:0005886(plasma membrane);GO:0014068(positive regulation of phosphatidylinositol 3-kinase signaling);GO:0016020(membrane);GO:0031929(TOR signaling);GO:0032869(cellular response to insulin stimulus);GO:0034122(negative regulation of toll-like receptor signaling pathway);GO:0034123(positive regulation of toll-like receptor signaling pathway);GO:0034134(toll-like receptor 2 sig…	NA	NA	NA	PREDICTED: phosphoinositide 3-kinase adapter protein 1 isoform X1 [Anser cygnoides domesticus];PREDICTED: phosphoinositide 3-kinase adapter protein 1 isoform X2 [Anser cygnoides domesticus];PREDICTED: phosphoinositide 3-kinase adapter protein 1 isoform X3 [Anser cygnoides domesticus]	NA	20.0025	14.4043	29.443	6.3695	8.54853	8.292	2.75096	1.45993	3.05842e-07	5.18593e-05	up	yes
106049830	GLI1	42815;42813;42816;42814	XM_013202253.1;XM_013202250.1;XM_013202251.1;XM_013202252.1	GO:0003682(chromatin binding);GO:0005634(nucleus);GO:0005737(cytoplasm);GO:0043565(sequence-specific DNA binding);GO:0045893(positive regulation of transcription, DNA-templated);GO:0045893(positive regulation of transcription, DNA-templated)	04340(Hedgehog signaling pathway);04340(Hedgehog signaling pathway)	NA	NA	PREDICTED: zinc finger protein GLI1 isoform X3 [Anser cygnoides domesticus];PREDICTED: zinc finger protein GLI1 isoform X1 [Anser cygnoides domesticus];PREDICTED: zinc finger protein GLI1 isoform X2 [Anser cygnoides domesticus]	NA	2.88034	1.84459	2.29812	4.58062	5.42708	5.80653	0.444096	-1.17106	3.82313e-07	6.41577e-05	down	yes
106040397	ZC3H12C	25943;25940;25944;25941;25930;25931;25932;25936;25937	XM_013188207.1;XM_013188212.1;XM_013188213.1;XM_013188201.1;XM_013188216.1;XM_013188205.1;XM_013188206.1;XM_013188204.1;XM_013188211.1	GO:0046872(metal ion binding);GO:0046872(metal ion binding)	NA	NA	NA	PREDICTED: probable ribonuclease ZC3H12C isoform X4 [Anser cygnoides domesticus];PREDICTED: probable ribonuclease ZC3H12C isoform X8 [Anser cygnoides domesticus];PREDICTED: probable ribonuclease ZC3H12C isoform X2 [Anser cygnoides domesticus];PREDICTED: probable ribonuclease ZC3H12C isoform X1 [Apteryx australis mantelli]	NA	0.604883	0.685435	0.875472	0.205262	0.307744	0.132845	3.35339	1.74562	3.99554e-07	6.63667e-05	up	yes
106046698	PIK3R5	37843	XM_013197849.1	GO:0005944(phosphatidylinositol 3-kinase complex, class IB);GO:0043551(regulation of phosphatidylinositol 3-kinase activity);GO:0046935(1-phosphatidylinositol-3-kinase regulator activity)	04261(Adrenergic signaling in cardiomyocytes);04371(Apelin signaling pathway)	NA	NA	PREDICTED: phosphoinositide 3-kinase regulatory subunit 5 [Anser cygnoides domesticus]	NA	4.45645	5.39879	10.8085	1.45761	2.31558	1.78685	3.71648	1.89394	4.11927e-07	6.77307e-05	up	yes
106044038	TXNDC16	33076;33077	XM_013193862.1;XR_001212097.1	GO:0005788(endoplasmic reticulum lumen);GO:0045454(cell redox homeostasis);GO:0070062(extracellular exosome);GO:0070062(extracellular exosome)	NA	NA	NA	PREDICTED: thioredoxin domain-containing protein 16 [Anser cygnoides domesticus]	NA	2.19634	1.00096	1.72804	3.45059	6.04685	5.57583	0.32676	-1.6137	4.99953e-07	8.13824e-05	down	yes
106039364	STEAP3	23737;23740;23739	XM_013186472.1;XR_001209195.1;XM_013186475.1	GO:0005768(endosome);GO:0005771(multivesicular body);GO:0005887(integral component of plasma membrane);GO:0008823(cupric reductase activity);GO:0009306(protein secretion);GO:0015677(copper ion import);GO:0052851(ferric-chelate reductase (NADPH) activity);GO:0055114(oxidation-reduction process);GO:0055114(oxidation-reduction process)	04115(p53 signaling pathway);04216(Ferroptosis);04216(Ferroptosis)	NA	NA	metalloreductase STEAP3 isoform X2 [Anas platyrhynchos];metalloreductase STEAP3 isoform X4 [Anas platyrhynchos]	NA	6.15875	3.23863	4.02374	11.4292	10.0854	9.02007	0.439537	-1.18594	5.69261e-07	9.17468e-05	down	yes
106036772	IRAK2	18475	XM_013182354.1	GO:0001959(regulation of cytokine-mediated signaling pathway);GO:0002224(toll-like receptor signaling pathway);GO:0004674(protein serine/threonine kinase activity);GO:0005524(ATP binding);GO:0005634(nucleus);GO:0005737(cytoplasm);GO:0006468(protein phosphorylation);GO:0031663(lipopolysaccharide-mediated signaling pathway);GO:0032088(negative regulation of NF-kappaB transcription factor activity);…	NA	K04731	EC:2.7.11.1	PREDICTED: interleukin-1 receptor-associated kinase-like 2 [Anser cygnoides domesticus]	NA	15.1626	14.4616	25.0375	8.38827	6.52756	5.93309	2.6218	1.39056	6.32968e-07	0.000101014	up	yes
106048984	LOC106048984	41615;41617	XM_013201118.1;XM_013201119.1	GO:0000790(nuclear chromatin);GO:0004867(serine-type endopeptidase inhibitor activity);GO:0005615(extracellular space);GO:0005654(nucleoplasm);GO:0005737(cytoplasm);GO:0010951(negative regulation of endopeptidase activity);GO:0030261(chromosome condensation);GO:0031490(chromatin DNA binding);GO:0043362(nucleate erythrocyte maturation);GO:0043362(nucleate erythrocyte maturation)	NA	NA	NA	PREDICTED: heterochromatin-associated protein MENT-like isoform X1 [Anser cygnoides domesticus];PREDICTED: serpin B6-like isoform X2 [Anser cygnoides domesticus]	NA	11.5947	15.8744	25.4792	6.97561	5.61434	3.45394	3.30022	1.72256	8.27811e-07	0.000130129	up	yes
106039616	GPT2	24283	XM_013186922.1	GO:0004021(L-alanine:2-oxoglutarate aminotransferase activity);GO:0005739(mitochondrion);GO:0006103(2-oxoglutarate metabolic process);GO:0009058(biosynthetic process);GO:0030170(pyridoxal phosphate binding);GO:0042851(L-alanine metabolic process)	00220(Arginine biosynthesis);00250(Alanine, aspartate and glutamate metabolism);01100(Metabolic pathways);01200(Carbon metabolism);01210(2-Oxocarboxylic acid metabolism);01230(Biosynthesis of amino acids)	K00814	EC:2.6.1.2	alanine aminotransferase 2 [Anas platyrhynchos]	NA	40.6637	72.1192	109.105	19.8291	7.84093	21.2161	4.53886	2.18233	8.31395e-07	0.000130129	up	yes
106034706	SLC16A5	14507	XM_013178994.1	GO:0005887(integral component of plasma membrane);GO:0015129(lactate transmembrane transporter activity);GO:0035879(plasma membrane lactate transport)	NA	NA	NA	monocarboxylate transporter 6 isoform X1 [Anas platyrhynchos]	NA	5.85947	2.23509	6.76561	12.1369	21.3897	23.0522	0.262645	-1.92881	8.53825e-07	0.000132367	down	yes
106035381	BACH2	15811;15817;15813;15821;15812;15820;15818;15822	XM_013180086.1;XM_013180094.1;XM_013180087.1;XM_013180091.1;XM_013180088.1;XM_013180090.1;XM_013180092.1;XM_013180093.1	GO:0000122(negative regulation of transcription by RNA polymerase II);GO:0000980(RNA polymerase II distal enhancer sequence-specific DNA binding);GO:0003700(DNA binding transcription factor activity);GO:0004842(ubiquitin-protein transferase activity);GO:0005634(nucleus);GO:0006366(transcription by RNA polymerase II);GO:0016567(protein ubiquitination);GO:0031463(Cul3-RING ubiquitin ligase complex)…	NA	NA	NA	PREDICTED: transcription regulator protein BACH2 isoform X3 [Anser cygnoides domesticus];PREDICTED: transcription regulator protein BACH2 isoform X1 [Anser cygnoides domesticus];PREDICTED: transcription regulator protein BACH2 isoform X4 [Anser cygnoides domesticus];PREDICTED: transcription regulator protein BACH2 isoform X5 [Anser cygnoides domesticus]	NA	0.690829	1.05872	0.674885	3.97685	2.39252	2.06902	0.287309	-1.79932	8.73622e-07	0.000133213	down	yes
106039688	CROT	24412	XM_013187037.1	GO:0005102(receptor binding);GO:0005739(mitochondrion);GO:0005777(peroxisome);GO:0006091(generation of precursor metabolites and energy);GO:0006635(fatty acid beta-oxidation);GO:0008458(carnitine O-octanoyltransferase activity);GO:0009437(carnitine metabolic process);GO:0015908(fatty acid transport);GO:0015936(coenzyme A metabolic process);GO:0051791(medium-chain fatty acid metabolic process)	04146(Peroxisome)	K05940	EC:2.3.1.137	PREDICTED: peroxisomal carnitine O-octanoyltransferase [Anser cygnoides domesticus]	NA	18.9427	23.836	27.4104	50.8161	54.4286	56.7123	0.433381	-1.20629	8.75648e-07	0.000133213	down	yes
106037879	MYCL	20828	XM_013184056.1	GO:0003700(DNA binding transcription factor activity);GO:0005634(nucleus);GO:0006355(regulation of transcription, DNA-templated);GO:0045607(regulation of inner ear auditory receptor cell differentiation);GO:0046983(protein dimerization activity)	NA	NA	NA	PREDICTED: protein L-Myc [Anser cygnoides domesticus]	NA	0.532451	0.357379	0.336101	3.00106	1.65408	3.3952	0.152283	-2.71517	9.24166e-07	0.000139292	down	yes
106047880	NR0B2	39961	XM_013199600.1	GO:0000122(negative regulation of transcription by RNA polymerase II);GO:0003677(DNA binding);GO:0003707(steroid hormone receptor activity);GO:0003714(transcription corepressor activity);GO:0005634(nucleus);GO:0005737(cytoplasm);GO:0006351(transcription, DNA-templated);GO:0007219(Notch signaling pathway);GO:0008134(transcription factor binding);GO:0010628(positive regulation of gene expression);G…	NA	NA	NA	PREDICTED: nuclear receptor subfamily 0 group B member 2 [Anser cygnoides domesticus]	NA	12.1347	9.31038	4.42524	20.8488	32.7483	34.4135	0.293945	-1.76638	9.88269e-07	0.000147587	down	yes
106044779	CCND1	3436	XM_013194976.1	GO:0000082(G1/S transition of mitotic cell cycle);GO:0000122(negative regulation of transcription by RNA polymerase II);GO:0000307(cyclin-dependent protein kinase holoenzyme complex);GO:0000320(re-entry into mitotic cell cycle);GO:0003714(transcription corepressor activity);GO:0004672(protein kinase activity);GO:0005654(nucleoplasm);GO:0005737(cytoplasm);GO:0005923(bicellular tight junction);GO:0…	04068(FoxO signaling pathway);04110(Cell cycle);04115(p53 signaling pathway);04218(Cellular senescence);04310(Wnt signaling pathway);04340(Hedgehog signaling pathway);04371(Apelin signaling pathway);04510(Focal adhesion);04530(Tight junction)	NA	NA	PREDICTED: LOW QUALITY PROTEIN: G1/S-specific cyclin-D1 [Meleagris gallopavo]	NA	2.32145	2.22243	2.22181	3.81757	5.32737	4.57265	0.493212	-1.01972	1.00444e-06	0.000148639	down	yes
106049126	LOC106049126	41791	XM_013201303.1	GO:0005509(calcium ion binding);GO:0005623(cell);GO:0005829(cytosol);GO:0019899(enzyme binding);GO:0042803(protein homodimerization activity)	NA	NA	NA	PREDICTED: protein S100-A6 [Anser cygnoides domesticus]	NA	40.9487	6.45169	29.0049	4.3399	4.75867	1.51243	7.20057	2.84811	1.24122e-06	0.000182023	up	yes
106046748	DNAH17	37913	XM_013197904.1	GO:0003777(microtubule motor activity);GO:0005524(ATP binding);GO:0007018(microtubule-based movement);GO:0016887(ATPase activity);GO:0030286(dynein complex)	NA	NA	NA	PREDICTED: dynein heavy chain 17, axonemal [Anser cygnoides domesticus]	NA	2.33368	4.56704	2.87206	1.08114	1.31402	1.09026	2.8039	1.48744	1.59542e-06	0.000231878	up	yes
106029497	LOC106029497	43226;43225;43220;43221;43223;43222	XR_001203244.1;XR_001203245.1;XM_013170792.1;XR_001203246.1;XM_013170794.1;XM_013170793.1	NA	NA	NA	NA	PREDICTED: uncharacterized protein LOC106029497 isoform X1 [Anser cygnoides domesticus];PREDICTED: uncharacterized protein LOC106029497 isoform X3 [Anser cygnoides domesticus];PREDICTED: uncharacterized protein LOC106029497 isoform X2 [Anser cygnoides domesticus]	NA	10.4414	12.042	14.4691	2.50791	6.06399	2.83611	3.23916	1.69562	1.73711e-06	0.000250236	up	yes
106045843	BTG2	36295	XM_013196585.1	GO:0006479(protein methylation);GO:0006974(cellular response to DNA damage stimulus);GO:0008306(associative learning);GO:0009952(anterior/posterior pattern specification);GO:0017148(negative regulation of translation);GO:0021542(dentate gyrus development);GO:0021954(central nervous system neuron development);GO:0031175(neuron projection development);GO:0035914(skeletal muscle cell differentiation…	03018(RNA degradation)	NA	NA	PREDICTED: protein BTG2 [Anser cygnoides domesticus]	NA	69.3854	112.41	65.8065	37.2681	16.6616	23.0231	3.21758	1.68597	2.04269e-06	0.000291675	up	yes
106047684	CP	39583;39586	XM_013199280.1;XM_013199282.1	GO:0005507(copper ion binding);GO:0005765(lysosomal membrane);GO:0016491(oxidoreductase activity);GO:0051087(chaperone binding);GO:0055114(oxidation-reduction process);GO:0070062(extracellular exosome);GO:0072562(blood microparticle);GO:0072562(blood microparticle)	00860(Porphyrin and chlorophyll metabolism);04216(Ferroptosis);04216(Ferroptosis)	K13624	EC:1.16.3.1	PREDICTED: ceruloplasmin isoform X1 [Anser cygnoides domesticus]	NA	399.029	271.282	606.954	172.334	110.865	48.7976	3.84723	1.94382	2.07475e-06	0.000293676	up	yes
106036519	LOC106036519	17999	XM_013181967.1	GO:0004968(gonadotropin-releasing hormone receptor activity);GO:0005887(integral component of plasma membrane);GO:0007186(G-protein coupled receptor signaling pathway);GO:0042277(peptide binding);GO:0097211(cellular response to gonadotropin-releasing hormone)	04080(Neuroactive ligand-receptor interaction);04912(GnRH signaling pathway)	NA	NA	PREDICTED: gonadotropin-releasing hormone II receptor-like [Anser cygnoides domesticus]	NA	0.0259455	0	0.0173884	0.387166	0.235755	0.138017	0.056948	-4.13421	2.13011e-06	0.000298913	down	yes
106033773	CHRNA5	12405;12403;12407;12406;12404	XM_013177516.1;XM_013177517.1;XM_013177520.1;XM_013177519.1;XM_013177518.1	GO:0005892(acetylcholine-gated channel complex);GO:0015464(acetylcholine receptor activity);GO:0030054(cell junction);GO:0035095(behavioral response to nicotine);GO:0045211(postsynaptic membrane);GO:0098655(cation transmembrane transport);GO:0099565(chemical synaptic transmission, postsynaptic);GO:0099565(chemical synaptic transmission, postsynaptic)	04080(Neuroactive ligand-receptor interaction);04080(Neuroactive ligand-receptor interaction)	NA	NA	PREDICTED: neuronal acetylcholine receptor subunit alpha-5 isoform X1 [Anser cygnoides domesticus];PREDICTED: neuronal acetylcholine receptor subunit alpha-5 [Aquila chrysaetos canadensis]	NA	1.20669	0.474983	0.837493	0.245061	0.270422	0.1812	3.61595	1.85438	2.40927e-06	0.000335197	up	yes
106039346	LOC106039346	2305;2304	XM_013186439.1;XM_013186436.1	GO:0016021(integral component of membrane);GO:0016021(integral component of membrane)	NA	NA	NA	PREDICTED: TPA-induced transmembrane protein isoform X1 [Anser cygnoides domesticus]	NA	2.07009	2.21113	3.03457	0.317742	0.972176	0.544039	3.98907	1.99605	2.48549e-06	0.000342872	up	yes
106046390	LOC106046390	37240;37242;37241	XM_013197394.1;XM_013197393.1;XM_013197395.1	GO:0006955(immune response);GO:0007166(cell surface receptor signaling pathway);GO:0009897(external side of plasma membrane);GO:0031295(T cell costimulation);GO:0032689(negative regulation of interferon-gamma production);GO:0032693(negative regulation of interleukin-10 production);GO:0034097(response to cytokine);GO:0046007(negative regulation of activated T cell proliferation);GO:0070062(extrace…	04514(Cell adhesion molecules);04514(Cell adhesion molecules)	NA	NA	PREDICTED: programmed cell death 1 ligand 1-like [Anser cygnoides domesticus]	NA	4.62012	2.00318	3.37578	0.493246	1.18415	1.1379	3.55169	1.8285	2.83929e-06	0.000388386	up	yes
106046989	TRAF3	38327;38324;38333	XM_013198245.1;XM_013198252.1;XM_013198251.1	GO:0002224(toll-like receptor signaling pathway);GO:0004842(ubiquitin-protein transferase activity);GO:0005164(tumor necrosis factor receptor binding);GO:0008063(Toll signaling pathway);GO:0008270(zinc ion binding);GO:0009898(cytoplasmic side of plasma membrane);GO:0016567(protein ubiquitination);GO:0019901(protein kinase binding);GO:0019903(protein phosphatase binding);GO:0030162(regulation of p…	04620(Toll-like receptor signaling pathway);04621(NOD-like receptor signaling pathway);04622(RIG-I-like receptor signaling pathway);05164(Influenza A);05168(Herpes simplex virus 1 infection);05168(Herpes simplex virus 1 infection)	NA	NA	PREDICTED: TNF receptor-associated factor 3 isoform X1 [Anser cygnoides domesticus]	NA	2.06365	1.42839	2.04664	0.902027	1.04713	0.793896	2.01917	1.01376	3.12553e-06	0.000421179	up	yes
106046216	NFAM1	3596;3597;3594;3595	XM_013197125.1;XM_013197134.1;XM_013197113.1;XM_013197121.1	GO:0016021(integral component of membrane);GO:0016021(integral component of membrane)	NA	NA	NA	PREDICTED: NFAT activation molecule 1 isoform X1 [Anser cygnoides domesticus]	NA	2.18572	1.79178	1.8245	1.07254	0.818412	0.815296	2.14393	1.10025	3.14624e-06	0.000421179	up	yes
106046198	PROSER2	36889	XM_013197065.1	GO:0003674(molecular_function);GO:0005575(cellular_component);GO:0008150(biological_process)	NA	NA	NA	PREDICTED: LOW QUALITY PROTEIN: proline and serine-rich protein 2 [Anser cygnoides domesticus]	NA	17.6507	16.3991	8.99865	6.82236	3.53122	3.39552	3.13101	1.64663	3.15665e-06	0.000421179	up	yes
106049872	LOC106049872	42874	XM_013202302.1	GO:0001632(leukotriene B4 receptor activity);GO:0005887(integral component of plasma membrane);GO:0006954(inflammatory response);GO:0007200(phospholipase C-activating G-protein coupled receptor signaling pathway);GO:0007218(neuropeptide signaling pathway);GO:0008528(G-protein coupled peptide receptor activity)	04080(Neuroactive ligand-receptor interaction)	NA	NA	PREDICTED: leukotriene B4 receptor 1-like [Anser cygnoides domesticus]	NA	0.991979	1.10606	2.17215	0.406273	0.187924	0.264191	4.97467	2.3146	3.28214e-06	0.000434364	up	yes
106040062	NINJ1	25369	XM_013187705.1	GO:0001954(positive regulation of cell-matrix adhesion);GO:0007155(cell adhesion);GO:0016021(integral component of membrane);GO:0042246(tissue regeneration);GO:1990384(hyaloid vascular plexus regression)	NA	NA	NA	PREDICTED: ninjurin-1 [Anser cygnoides domesticus]	NA	16.4349	8.9921	21.4764	3.75356	6.91163	2.57752	3.54183	1.8245	3.55102e-06	0.000466158	up	yes
106038129	LOC106038129	21250;21248;21249	XM_013184417.1;XM_013184415.1;XM_013184416.1	GO:0005739(mitochondrion);GO:0006567(threonine catabolic process);GO:0008743(L-threonine 3-dehydrogenase activity);GO:0050662(coenzyme binding);GO:0055114(oxidation-reduction process);GO:0055114(oxidation-reduction process)	00260(Glycine, serine and threonine metabolism);01100(Metabolic pathways);01100(Metabolic pathways)	K15789	EC:1.1.1.103	PREDICTED: L-threonine 3-dehydrogenase, mitochondrial [Anser cygnoides domesticus]	NA	78.3182	168.881	331.772	16.3101	2.66799	3.30066	25.9875	4.69975	3.76376e-06	0.000490132	up	yes
106032475	TPD52L1	9770;9768;9771;9766;9767	XM_013175409.1;XM_013175406.1;XM_013175412.1;XM_013175411.1;XM_013175410.1	GO:0000086(G2/M transition of mitotic cell cycle);GO:0042803(protein homodimerization activity);GO:0043406(positive regulation of MAP kinase activity);GO:0046330(positive regulation of JNK cascade);GO:0046982(protein heterodimerization activity);GO:0048471(perinuclear region of cytoplasm);GO:2001235(positive regulation of apoptotic signaling pathway);GO:2001235(positive regulation of apoptotic si…	NA	NA	NA	tumor protein D53 isoform X2 [Anas platyrhynchos];tumor protein D53 isoform X1 [Anas platyrhynchos];PREDICTED: tumor protein D53 isoform X4 [Anser cygnoides domesticus]	NA	0.740032	0.277554	1.09578	0.0872682	0.0433202	0.107669	8.87008	3.14895	3.89095e-06	0.000502674	up	yes
106031494	LOC106031494	7919;7922;7924;7921;7920	XR_001204310.1;XR_001204313.1;XR_001204314.1;XR_001204312.1;XR_001204311.1	NA	NA	NA	NA	hypothetical protein Anapl_01426 [Anas platyrhynchos]	NA	0.559611	1.08627	0.538181	1.30734	6.54848	4.30609	0.179582	-2.47728	4.24369e-06	0.000543927	down	yes
106038930	LOC106038930	22901	XM_013185780.1	GO:0004222(metalloendopeptidase activity);GO:0006508(proteolysis);GO:0008270(zinc ion binding);GO:0016021(integral component of membrane)	NA	NA	NA	PREDICTED: disintegrin and metalloproteinase domain-containing protein 9-like [Anser cygnoides domesticus]	NA	0.830071	0.861995	0.913122	0.2385	0.353159	0.23975	3.13346	1.64776	4.45597e-06	0.000562282	up	yes
106047123	HCK	38587	XM_013198469.1	GO:0004715(non-membrane spanning protein tyrosine kinase activity);GO:0005102(receptor binding);GO:0005524(ATP binding);GO:0007010(cytoskeleton organization);GO:0007169(transmembrane receptor protein tyrosine kinase signaling pathway);GO:0030154(cell differentiation);GO:0031234(extrinsic component of cytoplasmic side of plasma membrane);GO:0038083(peptidyl-tyrosine autophosphorylation);GO:0042127…	NA	K08893	EC:2.7.10.2	PREDICTED: tyrosine-protein kinase HCK [Anser cygnoides domesticus]	NA	20.5254	13.064	23.456	5.65246	10.1641	7.30383	2.46732	1.30295	4.74195e-06	0.000593766	up	yes
106040726	TRAF1	26550;26551	XM_013188812.1;XM_013188811.1	GO:0005164(tumor necrosis factor receptor binding);GO:0007165(signal transduction);GO:0008270(zinc ion binding);GO:0031625(ubiquitin protein ligase binding);GO:0031996(thioesterase binding);GO:0051092(positive regulation of NF-kappaB transcription factor activity);GO:2001236(regulation of extrinsic apoptotic signaling pathway);GO:2001236(regulation of extrinsic apoptotic signaling pathway)	04210(Apoptosis);04210(Apoptosis)	NA	NA	PREDICTED: TNF receptor-associated factor 1 isoform X2 [Anser cygnoides domesticus];PREDICTED: TNF receptor-associated factor 1 isoform X1 [Anser cygnoides domesticus]	NA	23.6003	11.1082	23.7164	9.10367	5.55844	3.67695	3.18582	1.67166	4.92849e-06	0.000612412	up	yes
106047695	AADAC	39531;39534;39532	XM_013199306.1;XM_013199309.1;XM_013199308.1	GO:0008152(metabolic process);GO:0016021(integral component of membrane);GO:0052689(carboxylic ester hydrolase activity);GO:0052689(carboxylic ester hydrolase activity)	NA	K13616	EC:3.1.1.3	PREDICTED: arylacetamide deacetylase isoform X1 [Anser cygnoides domesticus]	NA	104.778	126.95	118.239	196.232	304.89	275.622	0.450556	-1.15022	5.74432e-06	0.000708379	down	yes
106031833	LOC106031833	8620;8619	XR_001204477.1;XR_001204476.1	NA	NA	NA	NA		NA	0.0905843	1.65987	0.36087	0.0286476	0	0	73.7	6.20359	5.78829e-06	0.000708434	up	yes
106032825	IRF1	10287;10286	XM_013175976.1;XM_013175974.1	GO:0000790(nuclear chromatin);GO:0000978(RNA polymerase II proximal promoter sequence-specific DNA binding);GO:0005737(cytoplasm);GO:0006366(transcription by RNA polymerase II);GO:0006915(apoptotic process);GO:0007050(cell cycle arrest);GO:0008285(negative regulation of cell proliferation);GO:0032728(positive regulation of interferon-beta production);GO:0034124(regulation of MyD88-dependent toll-…	04625(C-type lectin receptor signaling pathway);04625(C-type lectin receptor signaling pathway)	NA	NA	PREDICTED: interferon regulatory factor 1 isoform X2 [Anser cygnoides domesticus];PREDICTED: interferon regulatory factor 1 isoform X1 [Anser cygnoides domesticus]	NA	47.9063	56.8234	43.0529	19.0204	24.793	26.078	2.11446	1.08029	5.92105e-06	0.000719276	up	yes
106044445	CD44	3365	XM_013194477.1	GO:0005540(hyaluronic acid binding);GO:0007155(cell adhesion);GO:0016021(integral component of membrane)	04512(ECM-receptor interaction)	NA	NA	PREDICTED: CD44 antigen [Anser cygnoides domesticus]	NA	15.9348	13.217	22.1664	8.81286	7.3053	4.61341	2.47536	1.30764	6.12814e-06	0.000738917	up	yes
106031780	IRF7	8491	XM_013174398.1	GO:0003700(DNA binding transcription factor activity);GO:0005634(nucleus);GO:0005737(cytoplasm);GO:0006351(transcription, DNA-templated);GO:0006355(regulation of transcription, DNA-templated);GO:0051607(defense response to virus)	04620(Toll-like receptor signaling pathway);04621(NOD-like receptor signaling pathway);04622(RIG-I-like receptor signaling pathway);04623(Cytosolic DNA-sensing pathway);05164(Influenza A);05168(Herpes simplex virus 1 infection)	NA	NA	PREDICTED: interferon regulatory factor 7 [Anser cygnoides domesticus]	NA	20.6826	15.6785	13.9079	8.56889	5.56398	7.85861	2.28584	1.19273	6.8889e-06	0.00082454	up	yes
106048849	ADAM28	41431;41430	XM_013200962.1;XM_013200963.1	GO:0004222(metalloendopeptidase activity);GO:0005886(plasma membrane);GO:0006508(proteolysis);GO:0008270(zinc ion binding);GO:0016021(integral component of membrane);GO:0016021(integral component of membrane)	NA	NA	NA	PREDICTED: disintegrin and metalloproteinase domain-containing protein 28 isoform X1 [Anser cygnoides domesticus];PREDICTED: disintegrin and metalloproteinase domain-containing protein 28 isoform X2 [Anser cygnoides domesticus]	NA	3.32564	3.32879	4.69275	1.83056	1.89949	1.26754	2.27053	1.18303	7.71353e-06	0.000909606	up	yes
106029363	TRIM3	43064	XM_013170643.1	GO:0005622(intracellular);GO:0008270(zinc ion binding);GO:0046872(metal ion binding)	NA	NA	NA	PREDICTED: tripartite motif-containing protein 3 [Anser cygnoides domesticus]	NA	17.3267	10.6941	13.6824	7.4158	7.04759	4.7822	2.16689	1.11563	7.88507e-06	0.000910306	up	yes
106043807	SLC13A5	32459	XM_013193517.1	GO:0005887(integral component of plasma membrane);GO:0006814(sodium ion transport);GO:0015137(citrate transmembrane transporter activity);GO:0015141(succinate transmembrane transporter activity);GO:0015746(citrate transport);GO:0017153(sodium:dicarboxylate symporter activity);GO:0035674(tricarboxylic acid transmembrane transport);GO:0071422(succinate transmembrane transport)	NA	NA	NA	solute carrier family 13 member 5 isoform X4 [Anas platyrhynchos]	NA	7.72552	7.79231	43.2231	1.9554	1.19854	0.764512	14.9909	3.90601	8.32822e-06	0.000954695	up	yes
106037840	ADGRG2	20603;20609;20607	XM_013183970.1;XM_013183977.1;XM_013183975.1	GO:0004930(G-protein coupled receptor activity);GO:0007166(cell surface receptor signaling pathway);GO:0007186(G-protein coupled receptor signaling pathway);GO:0009986(cell surface);GO:0016021(integral component of membrane);GO:0070062(extracellular exosome);GO:0070062(extracellular exosome)	NA	NA	NA	PREDICTED: G-protein coupled receptor 64 isoform X1 [Anser cygnoides domesticus];PREDICTED: G-protein coupled receptor 64 isoform X7 [Anser cygnoides domesticus];PREDICTED: G-protein coupled receptor 64 isoform X5 [Anser cygnoides domesticus]	NA	0.324706	0.386101	0.593656	0.0803129	0.106855	0.0209444	6.26807	2.64802	8.64383e-06	0.000983945	up	yes
106032502	LOC106032502	9875	XM_013175488.1	GO:0006768(biotin metabolic process);GO:0007417(central nervous system development);GO:0015939(pantothenate metabolic process);GO:0017159(pantetheine hydrolase activity)	00770(Pantothenate and CoA biosynthesis)	K08069	EC:3.5.1.92	PREDICTED: pantetheinase-like [Anser cygnoides domesticus]	NA	47.1868	38.0391	150.753	15.6343	22.8512	21.0799	3.96169	1.98612	9.65422e-06	0.00108832	up	yes
106030344	LOC106030344	5761	XM_013172099.1	GO:0016021(integral component of membrane)	04145(Phagosome)	NA	NA	PREDICTED: macrophage mannose receptor 1-like [Anser cygnoides domesticus]	NA	0.600576	0.477751	0.506256	1.32507	1.02869	1.19525	0.446486	-1.16331	9.75973e-06	0.00108832	down	yes
106041226	SOCS1	27560	XM_013189527.1	GO:0004860(protein kinase inhibitor activity);GO:0005159(insulin-like growth factor receptor binding);GO:0005737(cytoplasm);GO:0006469(negative regulation of protein kinase activity);GO:0007259(JAK-STAT cascade);GO:0016567(protein ubiquitination);GO:0019221(cytokine-mediated signaling pathway);GO:0019901(protein kinase binding);GO:0045444(fat cell differentiation);GO:0046426(negative regulation o…	04120(Ubiquitin mediated proteolysis);04910(Insulin signaling pathway)	NA	NA	PREDICTED: suppressor of cytokine signaling 1 [Anser cygnoides domesticus]	NA	7.33675	4.92253	7.76239	3.05499	2.07047	2.67541	2.5666	1.35986	9.82822e-06	0.00108832	up	yes
106042579	LOC106042579	30217	XM_013191558.1	GO:0005031(tumor necrosis factor-activated receptor activity);GO:0005887(integral component of plasma membrane);GO:0006954(inflammatory response);GO:0006955(immune response);GO:0007275(multicellular organism development);GO:0032496(response to lipopolysaccharide);GO:0033209(tumor necrosis factor-mediated signaling pathway);GO:0042127(regulation of cell proliferation);GO:0042981(regulation of apop…	04060(Cytokine-cytokine receptor interaction);04115(p53 signaling pathway);04210(Apoptosis);04217(Necroptosis);05132(Salmonella infection);05164(Influenza A)	NA	NA	PREDICTED: tumor necrosis factor receptor superfamily member 10A-like [Anser cygnoides domesticus]	NA	12.2303	14.2656	11.8797	6.77971	6.77677	5.1022	2.05671	1.04034	1.04734e-05	0.00115194	up	yes
106034930	PTPN2	14939;14940	XM_013179359.1;XM_013179357.1	GO:0004725(protein tyrosine phosphatase activity);GO:0005178(integrin binding);GO:0005634(nucleus);GO:0005783(endoplasmic reticulum);GO:0005793(endoplasmic reticulum-Golgi intermediate compartment);GO:0005886(plasma membrane);GO:0008285(negative regulation of cell proliferation);GO:0008286(insulin receptor signaling pathway);GO:0010804(negative regulation of tumor necrosis factor-mediated signali…	NA	K18026	EC:3.1.3.48	PREDICTED: tyrosine-protein phosphatase non-receptor type 2 isoform X3 [Anser cygnoides domesticus];PREDICTED: tyrosine-protein phosphatase non-receptor type 2 isoform X1 [Anser cygnoides domesticus]	NA	18.3865	5.99667	12.7199	5.08701	4.19325	3.96514	2.8012	1.48605	1.08229e-05	0.00118238	up	yes
106030150	IL6	5379	XM_013171777.1	GO:0001781(neutrophil apoptotic process);GO:0002384(hepatic immune response);GO:0002675(positive regulation of acute inflammatory response);GO:0005125(cytokine activity);GO:0005138(interleukin-6 receptor binding);GO:0005615(extracellular space);GO:0005896(interleukin-6 receptor complex);GO:0006953(acute-phase response);GO:0008083(growth factor activity);GO:0009611(response to wounding);GO:0009897…	04060(Cytokine-cytokine receptor interaction);04068(FoxO signaling pathway);04218(Cellular senescence);04620(Toll-like receptor signaling pathway);04621(NOD-like receptor signaling pathway);04623(Cytosolic DNA-sensing pathway);04625(C-type lectin receptor signaling pathway);04672(Intestinal immune network for IgA production);05132(Salmonella infection);05164(Influenza A);05168(Herpes simplex viru…	NA	NA	PREDICTED: interleukin-6 [Anser cygnoides domesticus]	NA	1.46395	1.53236	2.53949	0	0.169216	0.163583	16.6341	4.05607	1.09228e-05	0.00118534	up	yes
106040650	LOC106040650	26529	XM_013188674.1	GO:0005654(nucleoplasm);GO:0005737(cytoplasm);GO:0005813(centrosome);GO:0008017(microtubule binding);GO:0034453(microtubule anchoring)	NA	NA	NA	PREDICTED: centrosome-associated protein 350 [Anser cygnoides domesticus]	NA	0.156153	0.039827	0.473252	0.008209	0.016098	0	27.5325	4.78306	1.42383e-05	0.00153491	up	yes
106045154	MECR	34988;34987	XM_013195526.1;XM_013195527.1	GO:0005739(mitochondrion);GO:0006631(fatty acid metabolic process);GO:0008270(zinc ion binding);GO:0019166(trans-2-enoyl-CoA reductase (NADPH) activity);GO:0055114(oxidation-reduction process);GO:0055114(oxidation-reduction process)	00061(Fatty acid biosynthesis);00062(Fatty acid elongation);01100(Metabolic pathways);01212(Fatty acid metabolism);01212(Fatty acid metabolism)	K07512	EC:1.3.1.38	enoyl-[acyl-carrier-protein] reductase, mitochondrial isoform X1 [Anas platyrhynchos];PREDICTED: trans-2-enoyl-CoA reductase, mitochondrial isoform X2 [Anser cygnoides domesticus]	NA	13.9744	6.32892	14.1553	3.86468	5.89585	3.34403	2.62951	1.3948	1.48371e-05	0.00158893	up	yes
106034056	PTGS2	13051;13052	XM_013177944.1;XM_013177943.1	GO:0001516(prostaglandin biosynthetic process);GO:0004601(peroxidase activity);GO:0004666(prostaglandin-endoperoxide synthase activity);GO:0005634(nucleus);GO:0005737(cytoplasm);GO:0005789(endoplasmic reticulum membrane);GO:0006954(inflammatory response);GO:0006979(response to oxidative stress);GO:0008217(regulation of blood pressure);GO:0019371(cyclooxygenase pathway);GO:0020037(heme binding);GO…	00590(Arachidonic acid metabolism);01100(Metabolic pathways);04370(VEGF signaling pathway);04625(C-type lectin receptor signaling pathway);04625(C-type lectin receptor signaling pathway)	K11987	EC:1.14.99.1	prostaglandin G/H synthase 2 [Anas platyrhynchos]	NA	8.68795	10.1336	13.5116	3.3113	6.26868	2.90247	2.59029	1.37311	1.50437e-05	0.00160053	up	yes
106038010	GRIK3	20972;20971	XM_013184235.1;XR_001208394.1	GO:0001640(adenylate cyclase inhibiting G-protein coupled glutamate receptor activity);GO:0005234(extracellularly glutamate-gated ion channel activity);GO:0005887(integral component of plasma membrane);GO:0007196(adenylate cyclase-inhibiting G-protein coupled glutamate receptor signaling pathway);GO:0015277(kainate selective glutamate receptor activity);GO:0030054(cell junction);GO:0034220(ion tr…	04080(Neuroactive ligand-receptor interaction);04080(Neuroactive ligand-receptor interaction)	NA	NA	glutamate receptor ionotropic, kainate 3 [Anas platyrhynchos]	NA	5.18131	5.61822	1.85628	1.49679	0.336199	0.733273	4.93161	2.30206	1.58951e-05	0.00168014	up	yes
106049588	VDR	42489	XM_013201957.1	GO:0003707(steroid hormone receptor activity);GO:0005634(nucleus);GO:0006351(transcription, DNA-templated);GO:0006355(regulation of transcription, DNA-templated);GO:0008270(zinc ion binding);GO:0043401(steroid hormone mediated signaling pathway);GO:0043565(sequence-specific DNA binding);GO:0070561(vitamin D receptor signaling pathway)	NA	NA	NA	PREDICTED: vitamin D3 receptor [Anser cygnoides domesticus]	NA	3.04584	2.20295	1.8705	0.639417	1.1139	0.471381	3.20012	1.67813	1.61979e-05	0.0017011	up	yes
106049124	LOC106049124	41795	XM_013201301.1	GO:0005509(calcium ion binding);GO:0008017(microtubule binding);GO:0008270(zinc ion binding);GO:0035662(Toll-like receptor 4 binding);GO:0045087(innate immune response);GO:0050544(arachidonic acid binding);GO:0050727(regulation of inflammatory response);GO:0050786(RAGE receptor binding)	NA	NA	NA	PREDICTED: protein MRP-126 [Anser cygnoides domesticus]	NA	351.356	250.115	647.28	71.9814	26.9757	11.7444	11.2803	3.49574	1.85954e-05	0.00192208	up	yes
106045105	NFIL3	34911	XM_013195434.1	GO:0000122(negative regulation of transcription by RNA polymerase II);GO:0005634(nucleus);GO:0005737(cytoplasm);GO:0006355(regulation of transcription, DNA-templated);GO:0006366(transcription by RNA polymerase II);GO:0006955(immune response);GO:0007623(circadian rhythm);GO:0043565(sequence-specific DNA binding)	NA	NA	NA	PREDICTED: nuclear factor interleukin-3-regulated protein [Anser cygnoides domesticus]	NA	42.0974	11.845	24.3994	11.1132	5.08303	5.88469	3.54794	1.82698	1.86564e-05	0.00192208	up	yes
106045913	LOC106045913	36387	XM_013196682.1	GO:0006935(chemotaxis);GO:0007186(G-protein coupled receptor signaling pathway);GO:0016021(integral component of membrane);GO:0016494(C-X-C chemokine receptor activity);GO:0070098(chemokine-mediated signaling pathway)	04060(Cytokine-cytokine receptor interaction);04144(Endocytosis)	NA	NA	PREDICTED: C-X-C chemokine receptor type 2-like [Anser cygnoides domesticus]	NA	0.63602	2.19678	2.7494	0.389299	0.163785	0.039428	9.42125	3.23592	2.0612e-05	0.00209702	up	yes
106038749	IL2RA	22523;22521;22524;22522;22525	XM_013185498.1;XM_013185497.1;XR_001208820.1;XM_013185496.1;XM_013185495.1	NA	04060(Cytokine-cytokine receptor interaction);04144(Endocytosis);04144(Endocytosis)	NA	NA	PREDICTED: interleukin-2 receptor subunit alpha isoform X3 [Anser cygnoides domesticus];PREDICTED: interleukin-2 receptor subunit alpha isoform X2 [Anser cygnoides domesticus];PREDICTED: interleukin-2 receptor subunit alpha isoform X1 [Anser cygnoides domesticus]	NA	1.25999	1.54363	1.9886	0.68028	0.639581	0.341519	2.88449	1.52832	2.08075e-05	0.00210376	up	yes
106040932	SDC4	27041;27040	XM_013189140.1;XM_013189141.1	GO:0044319(wound healing, spreading of cells);GO:0061098(positive regulation of protein tyrosine kinase activity);GO:0090630(activation of GTPase activity);GO:1902723(negative regulation of skeletal muscle satellite cell proliferation);GO:1902725(negative regulation of satellite cell differentiation);GO:1902766(skeletal muscle satellite cell migration);GO:1902766(skeletal muscle satellite cell mi…	04512(ECM-receptor interaction);04514(Cell adhesion molecules);04514(Cell adhesion molecules)	NA	NA	PREDICTED: syndecan-4 [Anser cygnoides domesticus]	NA	21.0912	36.0021	34.3153	8.07177	10.872	15.1302	2.68265	1.42366	2.20037e-05	0.00221096	up	yes
106043034	SLC46A2	31009	XM_013192289.1	GO:0009986(cell surface);GO:0016021(integral component of membrane);GO:0043029(T cell homeostasis);GO:0045580(regulation of T cell differentiation);GO:0048538(thymus development);GO:0055085(transmembrane transport);GO:0070233(negative regulation of T cell apoptotic process)	NA	NA	NA	PREDICTED: thymic stromal cotransporter homolog [Anser cygnoides domesticus]	NA	15.3313	3.99556	7.33519	1.74026	3.40089	2.57773	3.45414	1.78833	2.27462e-05	0.00227155	up	yes
106038084	MARCKSL1	20888	XM_013184363.1	GO:0005516(calmodulin binding);GO:0005886(plasma membrane);GO:0008284(positive regulation of cell proliferation);GO:0070062(extracellular exosome)	NA	NA	NA	MARCKS-related protein, partial [Aptenodytes forsteri]	NA	34.3385	49.9125	33.7844	12.0154	23.0559	12.9562	2.45766	1.29729	2.29881e-05	0.00228171	up	yes
106031859	SORCS3	8687	XM_013174526.1	GO:0007612(learning);GO:0007613(memory);GO:0016021(integral component of membrane);GO:1900452(regulation of long term synaptic depression)	NA	NA	NA	PREDICTED: VPS10 domain-containing receptor SorCS3 isoform X1 [Anser cygnoides domesticus]	NA	0.635928	0.239835	0.39909	0.0876072	0.0899442	0.125063	4.21279	2.07478	2.31881e-05	0.00228761	up	yes
106038756	FBXO18	22417	XM_013185507.1	GO:0000724(double-strand break repair via homologous recombination);GO:0000737(DNA catabolic process, endonucleolytic);GO:0000785(chromatin);GO:0001934(positive regulation of protein phosphorylation);GO:0003678(DNA helicase activity);GO:0003690(double-stranded DNA binding);GO:0003697(single-stranded DNA binding);GO:0004003(ATP-dependent DNA helicase activity);GO:0005524(ATP binding);GO:0005634(nu…	NA	K10300	EC:3.6.4.12	PREDICTED: F-box only protein 18 [Anser cygnoides domesticus]	NA	4.52019	4.39489	3.44683	8.0844	7.47145	10.0052	0.483623	-1.04805	2.363e-05	0.00231717	down	yes
106035957	GALNT12	16931	XM_013181114.1	GO:0000139(Golgi membrane);GO:0005794(Golgi apparatus);GO:0006486(protein glycosylation);GO:0016020(membrane);GO:0016021(integral component of membrane);GO:0016740(transferase activity);GO:0016757(transferase activity, transferring glycosyl groups);GO:0030246(carbohydrate binding)	00512(Mucin type O-glycan biosynthesis);00514(Other types of O-glycan biosynthesis);01100(Metabolic pathways)	K00710	EC:2.4.1.41	PREDICTED: polypeptide N-acetylgalactosaminyltransferase 12, partial [Anser cygnoides domesticus]	NA	4.24617	1.71622	10.0119	1.13787	1.6219	0.90679	4.35674	2.12325	2.3916e-05	0.00233116	up	yes
106035667	FST	16233;16232;16231	XM_013180613.1;XM_013180615.1;XM_013180614.1	GO:0000122(negative regulation of transcription by RNA polymerase II);GO:0002244(hematopoietic progenitor cell differentiation);GO:0005615(extracellular space);GO:0010977(negative regulation of neuron projection development);GO:0032926(negative regulation of activin receptor signaling pathway);GO:0046670(positive regulation of retinal cell programmed cell death);GO:0048185(activin binding);GO:190…	04350(TGF-beta signaling pathway);04350(TGF-beta signaling pathway)	NA	NA	PREDICTED: follistatin isoform X1 [Anser cygnoides domesticus];PREDICTED: follistatin isoform X2 [Anser cygnoides domesticus]	NA	41.3173	14.3534	19.0603	9.6975	10.0164	4.76632	3.05272	1.61009	2.41793e-05	0.00233977	up	yes
106045129	FABP3	35016	XM_013195463.1	GO:0005215(transporter activity);GO:0005615(extracellular space);GO:0006810(transport);GO:0008092(cytoskeletal protein binding);GO:0070062(extracellular exosome);GO:0070538(oleic acid binding)	03320(PPAR signaling pathway)	NA	NA	PREDICTED: fatty acid-binding protein, heart [Anser cygnoides domesticus]	NA	7.50345	0.781707	5.20637	0.301977	0.512056	0.68307	9.01176	3.17181	2.76311e-05	0.00263029	up	yes
gene-LOC106042035	LOC106042035	29154	gene-LOC106042035	GO:0000788(nuclear nucleosome);GO:0003677(DNA binding);GO:0006334(nucleosome assembly)	NA	NA	NA	histone h2b 5 [Limosa lapponica baueri]	NA	0.82952	0.559344	1.07137	1.91796	2.3822	1.76781	0.405445	-1.30242	3.34294e-05	0.00310951	down	yes
106032903	EGR1	10168	XM_013176119.1	GO:0010996(response to auditory stimulus);GO:0061743(motor learning)	04371(Apelin signaling pathway);04912(GnRH signaling pathway)	NA	NA	PREDICTED: LOW QUALITY PROTEIN: early growth response protein 1 [Anser cygnoides domesticus]	NA	15.2179	47.0932	21.8634	3.48303	8.56665	9.78597	3.85491	1.9467	3.40024e-05	0.00311802	up	yes
106037140	LOC106037140	19306;19305	XM_013182928.1;XM_013182927.1	GO:0003700(DNA binding transcription factor activity);GO:0005634(nucleus);GO:0006351(transcription, DNA-templated);GO:0006355(regulation of transcription, DNA-templated);GO:0043565(sequence-specific DNA binding);GO:1902459(positive regulation of stem cell population maintenance);GO:1902459(positive regulation of stem cell population maintenance)	NA	NA	NA	pou class transcription factor hypothetical protein [Limosa lapponica baueri];POU domain, class 5, transcription factor 3 [Anas platyrhynchos]	NA	3.17312	0.701936	2.39101	0.454461	0.23978	0.202137	6.99042	2.80538	3.40955e-05	0.00311802	up	yes
106043271	LOC106043271	31484	XM_013192623.1	GO:0005615(extracellular space);GO:0052689(carboxylic ester hydrolase activity)	NA	NA	NA	thyroglobulin [Anas platyrhynchos]	NA	0.323627	0.31964	0.597617	0	0	0	4136.28	12.0141	3.49889e-05	0.00316416	up	yes
106032313	MARCH1	9616	XM_013175237.1	GO:0008270(zinc ion binding);GO:0016021(integral component of membrane);GO:0000209(protein polyubiquitination);GO:0002495(antigen processing and presentation of peptide antigen via MHC class II);GO:0005765(lysosomal membrane);GO:0005789(endoplasmic reticulum membrane);GO:0005886(plasma membrane);GO:0006955(immune response);GO:0031901(early endosome membrane);GO:0031902(late endosome membrane);GO:…	NA	K10656	EC:2.3.2.27	PREDICTED: E3 ubiquitin-protein ligase MARCH1 isoform X1 [Anser cygnoides domesticus]	NA	2.99003	0.918692	3.27664	0.813822	0.718113	0.361316	3.79525	1.9242	3.68435e-05	0.00329527	up	yes
106046808	SCAP	37992;37994;37995;37993	XM_013197990.1;XM_013197991.1;XM_013197992.1;XM_013197989.1	GO:0000139(Golgi membrane);GO:0005515(protein binding);GO:0005783(endoplasmic reticulum);GO:0005789(endoplasmic reticulum membrane);GO:0008022(protein C-terminus binding);GO:0016020(membrane);GO:0030127(COPII vesicle coat);GO:0032933(SREBP signaling pathway);GO:0090110(cargo loading into COPII-coated vesicle);GO:0090110(cargo loading into COPII-coated vesicle)	NA	NA	NA	PREDICTED: sterol regulatory element-binding protein cleavage-activating protein isoform X1 [Anser cygnoides domesticus];PREDICTED: sterol regulatory element-binding protein cleavage-activating protein isoform X2 [Anser cygnoides domesticus]	NA	10.3956	14.1507	7.69538	5.63862	4.51237	4.08563	2.2647	1.17932	3.7413e-05	0.00332791	up	yes
106034503	UNC80	14002	XM_013178672.1	GO:0005886(plasma membrane);GO:0016021(integral component of membrane);GO:0034220(ion transmembrane transport)	NA	NA	NA	protein unc-80 homolog isoform X6 [Dromaius novaehollandiae]	NA	0.056817	0.339422	0.089278	0	0.01661	0	29.2304	4.8694	3.95299e-05	0.00349711	up	yes
106030242	CHN2	5515	XM_013171926.1	GO:0005096(GTPase activator activity);GO:0005737(cytoplasm);GO:0035556(intracellular signal transduction);GO:0043087(regulation of GTPase activity);GO:0043547(positive regulation of GTPase activity);GO:0046872(metal ion binding);GO:0051056(regulation of small GTPase mediated signal transduction)	NA	NA	NA	PREDICTED: beta-chimaerin [Anser cygnoides domesticus]	NA	5.16284	3.76553	5.71914	1.8097	2.44699	2.62418	2.12873	1.08999	4.00659e-05	0.00352537	up	yes
106031586	ATF3	8138	XM_013174042.1	GO:0000122(negative regulation of transcription by RNA polymerase II);GO:0000978(RNA polymerase II proximal promoter sequence-specific DNA binding);GO:0005634(nucleus);GO:0005730(nucleolus);GO:0006094(gluconeogenesis);GO:0030968(endoplasmic reticulum unfolded protein response);GO:0034198(cellular response to amino acid starvation);GO:0035914(skeletal muscle cell differentiation);GO:0042803(protei…	NA	NA	NA	PREDICTED: cyclic AMP-dependent transcription factor ATF-3 [Sturnus vulgaris]	NA	1.62073	3.0366	2.04095	0.480727	0.797484	0.804543	3.21607	1.6853	4.1736e-05	0.00365258	up	yes
106036096	ICOSLG	17108	XM_013181290.1	GO:0005887(integral component of plasma membrane);GO:0009897(external side of plasma membrane);GO:0045404(positive regulation of interleukin-4 biosynthetic process)	04514(Cell adhesion molecules);04672(Intestinal immune network for IgA production)	NA	NA	PREDICTED: ICOS ligand [Anser cygnoides domesticus]	NA	4.84913	5.30396	8.57424	1.43725	3.29974	2.14946	2.71945	1.44331	4.20583e-05	0.0036611	up	yes
106034777	CYGB	14609	XM_013179167.1	GO:0005344(oxygen carrier activity);GO:0005506(iron ion binding);GO:0015671(oxygen transport);GO:0019825(oxygen binding);GO:0020037(heme binding);GO:0043005(neuron projection);GO:0043025(neuronal cell body)	NA	NA	NA	cytoglobin [Amazona aestiva]	NA	68.2766	29.1073	41.983	25.812	15.2875	13.7504	2.54088	1.34533	4.28909e-05	0.00371372	up	yes
106041301	IKBKE	27807;27809;27808	XM_013189617.1;XM_013189616.1;XM_013189618.1	GO:0004704(NF-kappaB-inducing kinase activity);GO:0005524(ATP binding);GO:0007252(I-kappaB phosphorylation);GO:0008384(IkappaB kinase activity);GO:0008630(intrinsic apoptotic signaling pathway in response to DNA damage);GO:0016605(PML body);GO:0031625(ubiquitin protein ligase binding);GO:0031966(mitochondrial membrane);GO:0034340(response to type I interferon);GO:0035456(response to interferon-be…	04620(Toll-like receptor signaling pathway);04621(NOD-like receptor signaling pathway);04622(RIG-I-like receptor signaling pathway);04623(Cytosolic DNA-sensing pathway);04625(C-type lectin receptor signaling pathway);05164(Influenza A);05168(Herpes simplex virus 1 infection);05168(Herpes simplex virus 1 infection)	K07211	EC:2.7.11.10	inhibitor of nuclear factor kappa-B kinase subunit epsilon isoform X2 [Anas platyrhynchos];PREDICTED: inhibitor of nuclear factor kappa-B kinase subunit epsilon isoform X1 [Anser cygnoides domesticus]	NA	8.34591	4.56815	5.57165	2.71362	3.27494	3.25145	2.00062	1.00044	4.52912e-05	0.0039008	up	yes
106034495	LOC106034495	14121;14120	XM_013178653.1;XM_013178652.1	GO:0005515(protein binding);GO:0005654(nucleoplasm);GO:0005886(plasma membrane);GO:0034237(protein kinase A regulatory subunit binding);GO:0043231(intracellular membrane-bounded organelle);GO:0043231(intracellular membrane-bounded organelle)	NA	NA	NA	PREDICTED: small membrane A-kinase anchor protein [Anser cygnoides domesticus]	NA	0.172672	0.271999	0.814494	0.0288193	0.0380852	0	18.8203	4.23422	4.59238e-05	0.00393446	up	yes
106039941	CDH9	24899	XM_013187436.1	GO:0005509(calcium ion binding);GO:0005886(plasma membrane);GO:0007156(homophilic cell adhesion via plasma membrane adhesion molecules);GO:0016021(integral component of membrane)	NA	NA	NA	PREDICTED: cadherin-9 [Anser cygnoides domesticus]	NA	0	0	0	0.314298	0.034991	0.161098	0.000587789	-10.7324	4.66336e-05	0.00394408	down	yes
106048504	EFNA1	40913	XM_013200443.1	GO:0001525(angiogenesis);GO:0007411(axon guidance);GO:0046658(anchored component of plasma membrane);GO:0046875(ephrin receptor binding);GO:0048013(ephrin receptor signaling pathway)	04010(MAPK signaling pathway)	NA	NA	PREDICTED: ephrin-A1 [Anser cygnoides domesticus]	NA	20.5043	19.3543	12.8715	39.4581	35.5938	35.8356	0.475528	-1.0724	4.67629e-05	0.00394408	down	yes
106030181	ABCB5	5359	XM_013171820.1	GO:0002481(antigen processing and presentation of exogenous protein antigen via MHC class Ib, TAP-dependent);GO:0002485(antigen processing and presentation of endogenous peptide antigen via MHC class I via ER pathway, TAP-dependent);GO:0002489(antigen processing and presentation of endogenous peptide antigen via MHC class Ib via ER pathway, TAP-dependent);GO:0002591(positive regulation of antigen…	02010(ABC transporters)	K05658	EC:7.6.2.2	PREDICTED: ATP-binding cassette sub-family B member 5 [Anser cygnoides domesticus]	NA	0	0	0	0.04561	0.037171	0.21098	0.00102124	-9.93546	4.949e-05	0.00413127	down	yes
106049825	LOC106049825	42818	XM_013202247.1	GO:0005125(cytokine activity);GO:0005160(transforming growth factor beta receptor binding);GO:0005615(extracellular space);GO:0010862(positive regulation of pathway-restricted SMAD protein phosphorylation);GO:0042981(regulation of apoptotic process);GO:0043408(regulation of MAPK cascade);GO:0048468(cell development);GO:0060395(SMAD protein signal transduction)	04060(Cytokine-cytokine receptor interaction);04350(TGF-beta signaling pathway)	NA	NA	PREDICTED: inhibin beta C chain-like [Anser cygnoides domesticus]	NA	33.2129	42.1526	23.4848	63.0601	77.9143	87.8462	0.431999	-1.2109	5.18495e-05	0.0042843	down	yes
106040308	ROBO2	2559;2557;2560;2555;2556;2561;2562	XM_013188128.1;XM_013188117.1;XM_013188133.1;XM_013188109.1;XM_013188102.1;XM_013188143.1;XM_013188144.1	GO:0005886(plasma membrane);GO:0001656(metanephros development);GO:0001657(ureteric bud development);GO:0001822(kidney development);GO:0006935(chemotaxis);GO:0007156(homophilic cell adhesion via plasma membrane adhesion molecules);GO:0007275(multicellular organism development);GO:0007399(nervous system development);GO:0007411(axon guidance);GO:0008046(axon guidance receptor activity);GO:0009986(c…	NA	NA	NA	PREDICTED: roundabout homolog 2 isoform X5 [Anser cygnoides domesticus];PREDICTED: roundabout homolog 2 isoform X1 [Anser cygnoides domesticus];PREDICTED: roundabout homolog 2 isoform X6 [Anser cygnoides domesticus];PREDICTED: roundabout homolog 2 isoform X2 [Anser cygnoides domesticus];PREDICTED: roundabout homolog 2 isoform X7 [Anser cygnoides domesticus];PREDICTED: roundabout homolog 2 isoform…	NA	1.19958	0.85792	0.279926	2.90533	2.20585	2.96353	0.289475	-1.78849	5.33499e-05	0.00437016	down	yes
106038160	PLA2G7	21350	XM_013184455.1	GO:0003847(1-alkyl-2-acetylglycerophosphocholine esterase activity);GO:0005543(phospholipid binding);GO:0016042(lipid catabolic process);GO:0034362(low-density lipoprotein particle);GO:0034374(low-density lipoprotein particle remodeling);GO:0034440(lipid oxidation);GO:0034441(plasma lipoprotein particle oxidation);GO:0047499(calcium-independent phospholipase A2 activity);GO:0090026(positive regul…	00565(Ether lipid metabolism);01100(Metabolic pathways)	K01062	EC:3.1.1.47	PREDICTED: platelet-activating factor acetylhydrolase [Anser cygnoides domesticus]	NA	21.302	28.7802	19.2044	36.6634	64.9004	79.2485	0.383196	-1.38385	5.76422e-05	0.0046915	down	yes
106034502	SRGN	646	XM_013178710.1	GO:0005615(extracellular space);GO:0005794(Golgi apparatus);GO:0008626(granzyme-mediated apoptotic signaling pathway);GO:0016485(protein processing);GO:0030502(negative regulation of bone mineralization);GO:0033373(maintenance of protease location in mast cell secretory granule);GO:0033382(maintenance of granzyme B location in T cell secretory granule);GO:0042629(mast cell granule);GO:0050710(neg…	NA	NA	NA	PREDICTED: serglycin [Anser cygnoides domesticus]	NA	91.0363	18.5046	48.9927	10.3897	21.7371	7.44132	4.00661	2.00238	5.8719e-05	0.00475537	up	yes
106040962	NOCT	27069	XM_013189171.1	GO:0000290(deadenylation-dependent decapping of nuclear-transcribed mRNA);GO:0000932(P-body);GO:0003729(mRNA binding);GO:0004535(poly(A)-specific ribonuclease activity);GO:0005634(nucleus);GO:0005737(cytoplasm);GO:0006397(mRNA processing);GO:0007623(circadian rhythm);GO:0009991(response to extracellular stimulus);GO:0010629(negative regulation of gene expression);GO:0032496(response to lipopolysa…	NA	K18764	EC:3.1.3.108	nocturnin isoform X2 [Anas platyrhynchos]	NA	7.34201	4.73892	7.98482	3.85001	2.21812	2.27569	2.40487	1.26596	6.10268e-05	0.00489357	up	yes
106045305	LOC106045305	35246;35243;35245	XR_001212722.1;XR_001212720.1;XR_001212721.1	NA	NA	NA	NA		NA	0.344641	0.36694	0.312213	0	0.0364626	0.0501232	11.824	3.56365	6.34697e-05	0.0050398	up	yes
106031929	DUSP5	8725	XM_013174635.1	GO:0001706(endoderm formation)	04010(MAPK signaling pathway)	K04459	EC:3.1.3.16;EC:3.1.3.48	PREDICTED: dual specificity protein phosphatase 5 [Anser cygnoides domesticus]	NA	5.41861	5.52844	3.73541	2.58967	2.12653	2.06135	2.16634	1.11526	6.52061e-05	0.00512766	up	yes
106046136	LOC106046136	36824	XM_013196973.1	GO:0004674(protein serine/threonine kinase activity);GO:0005737(cytoplasm);GO:0007346(regulation of mitotic cell cycle);GO:0043066(negative regulation of apoptotic process);GO:0046777(protein autophosphorylation)	NA	NA	NA	PREDICTED: serine/threonine-protein kinase pim-1-like [Anser cygnoides domesticus]	NA	6.89302	5.73585	5.69719	2.42932	3.85404	2.68013	2.04452	1.03176	6.78797e-05	0.00528682	up	yes
106049227	S100A11	41928	XM_013201426.1	GO:0001726(ruffle);GO:0005509(calcium ion binding);GO:0005615(extracellular space);GO:0005634(nucleus);GO:0005737(cytoplasm);GO:0042127(regulation of cell proliferation);GO:0042803(protein homodimerization activity);GO:0044548(S100 protein binding);GO:0048306(calcium-dependent protein binding);GO:0070062(extracellular exosome)	NA	NA	NA	PREDICTED: protein S100-A11 [Anser cygnoides domesticus]	NA	37.2367	13.9568	31.5041	11.0687	12.5526	9.94132	2.46397	1.30099	6.99602e-05	0.00542292	up	yes
106048939	TMEM40	41535;41536	XM_013201063.1;XM_013201064.1	GO:0016021(integral component of membrane);GO:0016021(integral component of membrane)	NA	NA	NA	PREDICTED: transmembrane protein 40 isoform X1 [Anser cygnoides domesticus];PREDICTED: transmembrane protein 40 isoform X2 [Anser cygnoides domesticus]	NA	2.71254	1.57102	2.49257	0.957463	1.26753	0.756834	2.27247	1.18426	7.27238e-05	0.00558755	up	yes
106045680	LOC106045680	35908;35912;35913;35910;35911;35914;35915;35907;35909	XM_013196294.1;XM_013196296.1;XM_013196297.1;XM_013196300.1;XM_013196293.1;XM_013196298.1;XM_013196299.1;XM_013196295.1;XR_001212904.1	GO:0005313(L-glutamate transmembrane transporter activity);GO:0005794(Golgi apparatus);GO:0016021(integral component of membrane);GO:0017153(sodium:dicarboxylate symporter activity);GO:0042391(regulation of membrane potential);GO:0042391(regulation of membrane potential)	NA	NA	NA	PREDICTED: excitatory amino acid transporter 4-like isoform X2 [Anser cygnoides domesticus];excitatory amino acid transporter 1-like isoform X1 [Anas platyrhynchos];PREDICTED: excitatory amino acid transporter 4-like isoform X5 [Anser cygnoides domesticus];PREDICTED: excitatory amino acid transporter 1-like isoform X1 [Anser cygnoides domesticus]	NA	18.5409	8.40066	15.8782	4.7112	7.93366	6.11681	2.2823	1.19049	7.27707e-05	0.00558755	up	yes
106047899	LOC106047899	39984	XM_013199617.1	GO:0000082(G1/S transition of mitotic cell cycle);GO:0000790(nuclear chromatin);GO:0000794(condensed nuclear chromosome);GO:0005087(Ran guanyl-nucleotide exchange factor activity);GO:0005654(nucleoplasm);GO:0005737(cytoplasm);GO:0007052(mitotic spindle organization);GO:0007059(chromosome segregation);GO:0007088(regulation of mitotic nuclear division);GO:0031492(nucleosomal DNA binding);GO:0031965…	NA	NA	NA	PREDICTED: regulator of chromosome condensation-like, partial [Anser cygnoides domesticus]	NA	11.2589	11.2023	8.23305	17.9637	27.3127	17.8094	0.486548	-1.03935	7.44135e-05	0.00568687	down	yes
106039820	HSPA8	24529	XM_013187256.1	GO:0000151(ubiquitin ligase complex);GO:0000974(Prp19 complex);GO:0001664(G-protein coupled receptor binding);GO:0001786(phosphatidylserine binding);GO:0005524(ATP binding);GO:0005634(nucleus);GO:0005770(late endosome);GO:0005829(cytosol);GO:0005925(focal adhesion);GO:0016020(membrane);GO:0023026(MHC class II protein complex binding);GO:0031072(heat shock protein binding);GO:0031625(ubiquitin pro…	03040(Spliceosome);04010(MAPK signaling pathway);04141(Protein processing in endoplasmic reticulum);04144(Endocytosis)	NA	NA	hypothetical protein ASZ78_004438 [Callipepla squamata]	NA	301.506	303.19	275.082	110.257	209.383	108.621	2.05431	1.03865	7.55199e-05	0.00574445	up	yes
106038513	TNFRSF11B	22010;22011	XM_013185061.1;XM_013185062.1	GO:0005031(tumor necrosis factor-activated receptor activity);GO:0005887(integral component of plasma membrane);GO:0006954(inflammatory response);GO:0006955(immune response);GO:0007275(multicellular organism development);GO:0032496(response to lipopolysaccharide);GO:0042127(regulation of cell proliferation);GO:0042981(regulation of apoptotic process);GO:0043410(positive regulation of MAPK cascade…	04060(Cytokine-cytokine receptor interaction);04060(Cytokine-cytokine receptor interaction)	NA	NA	PREDICTED: tumor necrosis factor receptor superfamily member 11B isoform X1 [Anser cygnoides domesticus]	NA	3.55284	1.41374	3.24586	1.14065	0.623367	0.560836	3.53246	1.82067	7.85684e-05	0.00594854	up	yes
106029637	LOC106029637	43389	XR_001203300.1	GO:0004028(3-chloroallyl aldehyde dehydrogenase activity);GO:0004029(aldehyde dehydrogenase (NAD) activity);GO:0004030(aldehyde dehydrogenase [NAD(P)+] activity);GO:0006081(cellular aldehyde metabolic process);GO:0016021(integral component of membrane);GO:0055114(oxidation-reduction process)	NA	NA	NA	PREDICTED: fatty aldehyde dehydrogenase-like [Anser cygnoides domesticus]	NA	16.5398	14.3835	16.8142	24.8486	38.5145	33.9618	0.490496	-1.02769	8.4594e-05	0.0063751	down	yes
106031884	ADRA2A	8734	XM_013174549.1	GO:0001819(positive regulation of cytokine production);GO:0004935(adrenergic receptor activity);GO:0004938(alpha2-adrenergic receptor activity);GO:0005737(cytoplasm);GO:0005887(integral component of plasma membrane);GO:0007267(cell-cell signaling);GO:0019901(protein kinase binding);GO:0030335(positive regulation of cell migration);GO:0031696(alpha-2C adrenergic receptor binding);GO:0031996(thioes…	04080(Neuroactive ligand-receptor interaction)	NA	NA	PREDICTED: alpha-2A adrenergic receptor [Anser cygnoides domesticus]	NA	0.062802	0.009131	0.008974	0.455546	0.277614	0.210707	0.0857186	-3.54425	8.67274e-05	0.00650575	down	yes
106032570	DSE	9967	XM_013175560.1	GO:0005783(endoplasmic reticulum);GO:0005794(Golgi apparatus);GO:0016021(integral component of membrane);GO:0030208(dermatan sulfate biosynthetic process);GO:0047757(chondroitin-glucuronate 5-epimerase activity)	00532(Glycosaminoglycan biosynthesis - chondroitin sulfate / dermatan sulfate);01100(Metabolic pathways)	K01794	EC:5.1.3.19	dermatan-sulfate epimerase isoform X1 [Anas platyrhynchos]	NA	18.092	7.6244	14.3289	6.32358	6.22523	6.07637	2.15006	1.10438	8.88008e-05	0.00663073	up	yes
106037266	HSPA2	19484	XM_013183105.1	GO:0009408(response to heat);GO:0009409(response to cold)	03040(Spliceosome);04010(MAPK signaling pathway);04141(Protein processing in endoplasmic reticulum);04144(Endocytosis)	NA	NA	PREDICTED: heat shock-related 70 kDa protein 2 [Anser cygnoides domesticus]	NA	65.2832	36.1992	20.9417	5.10535	13.1333	16.9647	3.47763	1.7981	9.37774e-05	0.00693868	up	yes
106046433	RASA3	37341;37343;37342	XM_013197434.1;XM_013197437.1;XM_013197435.1	GO:0005096(GTPase activator activity);GO:0005737(cytoplasm);GO:0031235(intrinsic component of the cytoplasmic side of the plasma membrane);GO:0046580(negative regulation of Ras protein signal transduction);GO:0046580(negative regulation of Ras protein signal transduction)	NA	NA	NA	PREDICTED: ras GTPase-activating protein 3 isoform X1 [Anser cygnoides domesticus];PREDICTED: ras GTPase-activating protein 3 isoform X2 [Anser cygnoides domesticus]	NA	4.6135	4.45975	6.62719	2.4111	3.2728	2.12213	2.01132	1.00814	9.59919e-05	0.00707039	up	yes
106037025	LOC106037025	19300	XM_013182731.1	GO:0005615(extracellular space);GO:0005623(cell);GO:0006953(acute-phase response);GO:0006954(inflammatory response);GO:0007507(heart development);GO:0008284(positive regulation of cell proliferation);GO:0009636(response to toxic substance);GO:0009792(embryo development ending in birth or egg hatching);GO:0010831(positive regulation of myotube differentiation);GO:0015245(fatty acid transmembrane t…	NA	NA	NA	PREDICTED: extracellular fatty acid-binding protein-like [Anser cygnoides domesticus]	NA	251.101	64.0135	342.248	30.8865	28.1391	5.87073	10.1294	3.34048	0.000102046	0.00744888	up	yes
106034291	RAB32	13247	XM_013178337.1	GO:0003924(GTPase activity);GO:0005525(GTP binding);GO:0005739(mitochondrion);GO:0005769(early endosome);GO:0005802(trans-Golgi network);GO:0007264(small GTPase mediated signal transduction);GO:0016020(membrane);GO:0019882(antigen processing and presentation);GO:0030742(GTP-dependent protein binding);GO:0032438(melanosome organization);GO:0035646(endosome to melanosome transport);GO:0035650(AP-1 …	NA	NA	NA	PREDICTED: ras-related protein Rab-32 [Anser cygnoides domesticus]	NA	9.40244	4.60206	12.0669	3.27493	4.42314	3.05376	2.42484	1.27789	0.000102524	0.00745037	up	yes
106040236	FHAD1	25515;25505;25508;25512;25513;25507;25509	XM_013187976.1;XM_013187980.1;XM_013187984.1;XM_013187977.1;XM_013187979.1;XM_013187985.1;XM_013187981.1	GO:0005634(nucleus);GO:0005634(nucleus)	NA	NA	NA	PREDICTED: forkhead-associated domain-containing protein 1 isoform X1 [Anser cygnoides domesticus];PREDICTED: forkhead-associated domain-containing protein 1 isoform X5 [Anser cygnoides domesticus];PREDICTED: forkhead-associated domain-containing protein 1 isoform X2 [Anser cygnoides domesticus];PREDICTED: forkhead-associated domain-containing protein 1 isoform X4 [Anser cygnoides domesticus];PRE…	NA	0.222712	0.186649	0.31335	0.0730131	0.0661936	0.0379399	4.07973	2.02848	0.000107426	0.00773752	up	yes
106047293	CRAT	38815	XM_013198699.1	GO:0004092(carnitine O-acetyltransferase activity);GO:0005102(receptor binding);GO:0005739(mitochondrion);GO:0005777(peroxisome);GO:0019254(carnitine metabolic process, CoA-linked)	04146(Peroxisome)	K00624	EC:2.3.1.7	PREDICTED: carnitine O-acetyltransferase [Anser cygnoides domesticus]	NA	47.6715	36.2212	48.7956	62.0235	100.522	118.202	0.472625	-1.08123	0.000109116	0.00781415	down	yes
106029978	METTL5	4959	XM_013171494.1	GO:0003676(nucleic acid binding);GO:0008168(methyltransferase activity);GO:0032259(methylation)	NA	NA	NA	PREDICTED: methyltransferase-like protein 5 [Anser cygnoides domesticus]	NA	6.99614	3.72407	6.33887	8.88424	18.1215	18.7923	0.372485	-1.42474	0.00010993	0.00781415	down	yes
106032138	MEIOB	9292	XM_013174967.1	GO:0000712(resolution of meiotic recombination intermediates);GO:0000724(double-strand break repair via homologous recombination);GO:0003682(chromatin binding);GO:0003697(single-stranded DNA binding);GO:0005737(cytoplasm);GO:0007129(synapsis);GO:0007141(male meiosis I);GO:0007144(female meiosis I);GO:0008310(single-stranded DNA 3'-5' exodeoxyribonuclease activity);GO:0009566(fertilization);GO:009…	NA	NA	NA	PREDICTED: meiosis-specific with OB domain-containing protein isoform X1 [Anser cygnoides domesticus]	NA	0	0	0	0.164859	0.0907819	0.17922	0.000689876	-10.5014	0.000111785	0.00787722	down	yes
106029894	ADCY5	4650;4649	XM_013171234.1;XM_013171235.1	GO:0004016(adenylate cyclase activity);GO:0005886(plasma membrane);GO:0006171(cAMP biosynthetic process);GO:0007189(adenylate cyclase-activating G-protein coupled receptor signaling pathway);GO:0007193(adenylate cyclase-inhibiting G-protein coupled receptor signaling pathway);GO:0019933(cAMP-mediated signaling);GO:0000166(nucleotide binding);GO:0001973(adenosine receptor signaling pathway);GO:000…	00230(Purine metabolism);01100(Metabolic pathways);04114(Oocyte meiosis);04261(Adrenergic signaling in cardiomyocytes);04270(Vascular smooth muscle contraction);04371(Apelin signaling pathway);04540(Gap junction);04912(GnRH signaling pathway);04914(Progesterone-mediated oocyte maturation);04916(Melanogenesis);04916(Melanogenesis)	K08045	EC:4.6.1.1	LOW QUALITY PROTEIN: adenylate cyclase type 5 [Anas platyrhynchos];PREDICTED: adenylate cyclase type 5 isoform X2 [Anser cygnoides domesticus]	NA	1.19273	1.05456	0.790738	1.71724	2.59716	1.97317	0.48318	-1.04937	0.000118681	0.0083271	down	yes
106032477	NCOA7	9780	XM_013175413.1	GO:0005622(intracellular);GO:0030374(ligand-dependent nuclear receptor transcription coactivator activity);GO:0035257(nuclear hormone receptor binding);GO:0045944(positive regulation of transcription by RNA polymerase II)	NA	NA	NA	PREDICTED: LOW QUALITY PROTEIN: nuclear receptor coactivator 7 [Anser cygnoides domesticus]	NA	3.21496	3.64231	1.91163	6.89572	5.60759	9.68252	0.395248	-1.33917	0.000119448	0.00834495	down	yes
106041040	LOC106041040	27241	XM_013189265.1	GO:0000165(MAPK cascade);GO:0004435(phosphatidylinositol phospholipase C activity);GO:0004672(protein kinase activity);GO:0005615(extracellular space);GO:0005737(cytoplasm);GO:0006816(calcium ion transport);GO:0006874(cellular calcium ion homeostasis);GO:0006887(exocytosis);GO:0006954(inflammatory response);GO:0007159(leukocyte cell-cell adhesion);GO:0007186(G-protein coupled receptor signaling p…	04060(Cytokine-cytokine receptor interaction);04620(Toll-like receptor signaling pathway);04621(NOD-like receptor signaling pathway);04623(Cytosolic DNA-sensing pathway);05164(Influenza A);05168(Herpes simplex virus 1 infection)	NA	NA	PREDICTED: C-C motif chemokine 5-like [Anser cygnoides domesticus]	NA	14.0299	30.1628	54.235	3.18174	14.3907	6.23582	4.13417	2.0476	0.000121138	0.00842688	up	yes
106044110	SLC2A6	33186	XM_013193975.1	GO:0005351(carbohydrate:proton symporter activity);GO:0005355(glucose transmembrane transporter activity);GO:0005887(integral component of plasma membrane);GO:0046323(glucose import);GO:1904659(glucose transmembrane transport)	NA	NA	NA	PREDICTED: solute carrier family 2, facilitated glucose transporter member 6 [Anser cygnoides domesticus]	NA	16.5266	5.26924	14.4312	3.47558	5.69955	1.68577	3.33554	1.73792	0.000122347	0.00847474	up	yes
106046988	HSP90AA1	38372	XM_013198244.1	GO:0005634(nucleus);GO:0005737(cytoplasm);GO:0009408(response to heat);GO:0009409(response to cold);GO:0046677(response to antibiotic)	04141(Protein processing in endoplasmic reticulum);04217(Necroptosis);04621(NOD-like receptor signaling pathway);04914(Progesterone-mediated oocyte maturation);05132(Salmonella infection)	NA	NA	PREDICTED: heat shock protein HSP 90-alpha [Anser cygnoides domesticus]	NA	189.61	270.161	206.748	71.6166	150.092	70.2236	2.28313	1.19101	0.000134154	0.00920038	up	yes
106038386	LOC106038386	21841	XM_013184874.1	GO:0001708(cell fate specification);GO:0031017(exocrine pancreas development)	NA	NA	NA	pancreatic progenitor cell differentiation and proliferation factor-like protein isoform X4 [Empidonax traillii]	NA	335.308	609.463	211.196	874.527	1423.99	1076.19	0.342539	-1.54566	0.000134518	0.00920038	down	yes
106047360	SLC16A7	3879	XM_013198820.1	GO:0005887(integral component of plasma membrane);GO:0015129(lactate transmembrane transporter activity);GO:0035879(plasma membrane lactate transport);GO:0050833(pyruvate transmembrane transporter activity);GO:1901475(pyruvate transmembrane transport)	NA	NA	NA	Monocarboxylate transporter 2, partial [Anas platyrhynchos]	NA	1.27973	1.54308	1.90504	2.86946	3.32649	3.49106	0.48806	-1.03487	0.000137257	0.00934839	down	yes
106046909	ITGA2B	38203	XM_013198153.1	GO:0002576(platelet degranulation);GO:0002687(positive regulation of leukocyte migration);GO:0005515(protein binding);GO:0005886(plasma membrane);GO:0005887(integral component of plasma membrane);GO:0005925(focal adhesion);GO:0007155(cell adhesion);GO:0007160(cell-matrix adhesion);GO:0007229(integrin-mediated signaling pathway);GO:0008305(integrin complex);GO:0009897(external side of plasma membr…	04510(Focal adhesion);04512(ECM-receptor interaction);04810(Regulation of actin cytoskeleton)	NA	NA	PREDICTED: LOW QUALITY PROTEIN: integrin alpha-IIb [Anser cygnoides domesticus]	NA	1.88147	3.02314	3.8463	1.16531	1.26631	1.07126	2.49821	1.32089	0.000140653	0.00953981	up	yes
106049467	OLFM2	42332	XM_013201805.1	GO:0005515(protein binding);GO:0005576(extracellular region);GO:0005634(nucleus);GO:0005737(cytoplasm);GO:0007601(visual perception);GO:0007626(locomotory behavior);GO:0009306(protein secretion);GO:0030054(cell junction);GO:0032281(AMPA glutamate receptor complex);GO:0051152(positive regulation of smooth muscle cell differentiation);GO:0097060(synaptic membrane)	NA	NA	NA	PREDICTED: noelin-2 [Anser cygnoides domesticus]	NA	0	0	0	0.250878	0.404951	0.112523	0.000390446	-11.3226	0.000145378	0.00981932	down	yes
106047665	SUCNR1	39530	XM_013199253.1	GO:0004930(G-protein coupled receptor activity);GO:0007186(G-protein coupled receptor signaling pathway);GO:0016021(integral component of membrane);GO:0070062(extracellular exosome)	NA	NA	NA	PREDICTED: succinate receptor 1 [Anser cygnoides domesticus]	NA	4.59857	3.11655	3.62645	1.40711	2.04347	0.605668	2.79608	1.48341	0.000146644	0.00986394	up	yes
106031912	GFRA1	8822;8821	XM_013174618.1;XM_013174621.1	GO:0005886(plasma membrane);GO:0007399(nervous system development);GO:0031225(anchored component of membrane);GO:0070062(extracellular exosome);GO:0070062(extracellular exosome)	NA	NA	NA	PREDICTED: GDNF family receptor alpha-1 isoform X1 [Anser cygnoides domesticus];PREDICTED: GDNF family receptor alpha-1 isoform X2 [Anser cygnoides domesticus]	NA	1.76669	2.56301	1.1648	3.46417	8.59462	4.70859	0.327689	-1.6096	0.000152627	0.0102241	down	yes
106030004	LOC106030004	5024	XR_001203468.1	NA	NA	NA	NA		NA	0.660919	0.528873	0.527743	1.00533	1.89541	1.52177	0.388363	-1.36452	0.000159499	0.0105972	down	yes
106037826	S100G	20563	XM_013183939.1	GO:0005499(vitamin D binding);GO:0005509(calcium ion binding);GO:0016323(basolateral plasma membrane);GO:0016324(apical plasma membrane)	NA	NA	NA	PREDICTED: protein S100-G [Anser cygnoides domesticus]	NA	0.421177	0.186966	0.432287	0	0	0	3468.1	11.7599	0.000164044	0.0108549	up	yes
106044329	GPR141	33552	XM_013194294.1	GO:0004930(G-protein coupled receptor activity);GO:0007186(G-protein coupled receptor signaling pathway);GO:0016021(integral component of membrane)	NA	NA	NA	PREDICTED: probable G-protein coupled receptor 141 [Anser cygnoides domesticus]	NA	0.214919	0.219167	0.295465	0.592853	1.68434	0.646352	0.249543	-2.00264	0.000173134	0.0113984	down	yes
106047462	SLC38A2	3910	XM_013198950.1	GO:0003333(amino acid transmembrane transport);GO:0005887(integral component of plasma membrane);GO:0006814(sodium ion transport);GO:0015171(amino acid transmembrane transporter activity);GO:0015293(symporter activity)	NA	NA	NA	PREDICTED: sodium-coupled neutral amino acid transporter 2 [Anser cygnoides domesticus]	NA	100.619	42.3764	100.977	46.2574	26.5728	25.7687	2.47439	1.30708	0.000174358	0.0113984	up	yes
106043402	LOC106043402	31754	XR_001211666.1	NA	NA	NA	NA		NA	0.78038	0.66648	0.672328	1.44524	3.2374	1.96768	0.31866	-1.64991	0.000178537	0.0116249	down	yes
106041432	LOC106041432	27970	XR_001210465.1	NA	NA	NA	NA		NA	13.7594	2.67414	3.73915	0.861069	2.63504	1.21744	4.27973	2.09752	0.000182939	0.011864	up	yes
106042446	TRPC3	29912	XM_013191358.1	GO:0005887(integral component of plasma membrane);GO:0006828(manganese ion transport);GO:0007338(single fertilization);GO:0010524(positive regulation of calcium ion transport into cytosol);GO:0015279(store-operated calcium channel activity);GO:0033198(response to ATP);GO:0051480(regulation of cytosolic calcium ion concentration);GO:0051592(response to calcium ion);GO:0070588(calcium ion transmemb…	NA	NA	NA	short transient receptor potential channel 3 isoform X1 [Anas platyrhynchos]	NA	0.930085	1.01836	1.25586	0.408153	0.438762	0.135459	3.2618	1.70567	0.00018684	0.012069	up	yes
106033474	LOC106033474	11711;11686;11678;11700	XM_013177022.1;XM_013176997.1;XM_013176995.1;XM_013177013.1	GO:0005759(mitochondrial matrix);GO:0006633(fatty acid biosynthetic process);GO:0015645(fatty acid ligase activity);GO:0015645(fatty acid ligase activity)	00650(Butanoate metabolism);01100(Metabolic pathways);01100(Metabolic pathways)	K01896	EC:6.2.1.2	PREDICTED: acyl-coenzyme A synthetase ACSM4, mitochondrial-like [Anser cygnoides domesticus]	NA	6.99165	7.76219	1.86006	17.2477	14.3682	22.5964	0.30646	-1.70623	0.000193174	0.0123155	down	yes
106038794	FOS	22695	XM_013185550.1	GO:0000978(RNA polymerase II proximal promoter sequence-specific DNA binding);GO:0005634(nucleus);GO:0005667(transcription factor complex);GO:0005783(endoplasmic reticulum);GO:0005829(cytosol);GO:0006357(regulation of transcription by RNA polymerase II)	NA	NA	NA	PREDICTED: proto-oncogene c-Fos, partial [Anser cygnoides domesticus]	NA	14.0089	12.0139	9.85188	1.31503	1.95259	6.23946	3.77348	1.91589	0.000193683	0.0123155	up	yes
106048467	CDKN1A	40814	XM_013200397.1	GO:0000082(G1/S transition of mitotic cell cycle);GO:0000086(G2/M transition of mitotic cell cycle);GO:0000307(cyclin-dependent protein kinase holoenzyme complex);GO:0004861(cyclin-dependent protein serine/threonine kinase inhibitor activity);GO:0005829(cytosol);GO:0006977(DNA damage response, signal transduction by p53 class mediator resulting in cell cycle arrest);GO:0007265(Ras protein signal …	04012(ErbB signaling pathway);04068(FoxO signaling pathway);04110(Cell cycle);04115(p53 signaling pathway);04218(Cellular senescence)	NA	NA	PREDICTED: cyclin-dependent kinase inhibitor 1 [Anser cygnoides domesticus]	NA	8.25291	6.64331	21.0182	1.65943	5.64899	3.07843	3.45769	1.78981	0.000200335	0.0126889	up	yes
106033975	LOC106033975	12855	XM_013177820.1	GO:0005319(lipid transporter activity);GO:0006869(lipid transport);GO:0045735(nutrient reservoir activity)	NA	NA	NA	PREDICTED: vitellogenin-1 [Anser cygnoides domesticus]	NA	0.128421	0.108501	0.118436	0.08402	0.494287	2.55112	0.113554	-3.13855	0.00021044	0.0132773	down	yes
106042744	HBEGF	30489	XM_013191816.1	GO:0005154(epidermal growth factor receptor binding);GO:0005515(protein binding);GO:0005615(extracellular space);GO:0005887(integral component of plasma membrane);GO:0007173(epidermal growth factor receptor signaling pathway);GO:0008016(regulation of heart contraction);GO:0008083(growth factor activity);GO:0008201(heparin binding);GO:0008284(positive regulation of cell proliferation);GO:0009986(c…	04012(ErbB signaling pathway);04912(GnRH signaling pathway)	NA	NA	PREDICTED: proheparin-binding EGF-like growth factor [Haliaeetus leucocephalus]	NA	10.5551	9.2736	21.7785	6.37517	3.00553	4.91463	2.91055	1.54129	0.0002271	0.0142355	up	yes
106037181	AHNAK2	19525	XM_013182979.1	GO:0030018(Z disc);GO:0030315(T-tubule);GO:0030659(cytoplasmic vesicle membrane);GO:0043034(costamere)	05132(Salmonella infection)	NA	NA	PREDICTED: protein AHNAK2 [Anser cygnoides domesticus]	NA	0.124775	0.110919	0.084521	0.840919	0.232187	0.265527	0.23921	-2.06365	0.00023063	0.0143839	down	yes
106035942	RBPJ	1632;1634;1631;1633	XM_013181112.1;XM_013181109.1;XM_013181104.1;XM_013181095.1	GO:0005515(protein binding);GO:0005634(nucleus);GO:0005737(cytoplasm);GO:0007221(positive regulation of transcription of Notch receptor target);GO:0043565(sequence-specific DNA binding);GO:0061419(positive regulation of transcription from RNA polymerase II promoter in response to hypoxia);GO:0061419(positive regulation of transcription from RNA polymerase II promoter in response to hypoxia)	04330(Notch signaling pathway);04330(Notch signaling pathway)	NA	NA	recombining binding protein suppressor of hairless isoform X1 [Anas platyrhynchos];PREDICTED: recombining binding protein suppressor of hairless isoform X3 [Anser cygnoides domesticus];PREDICTED: recombining binding protein suppressor of hairless isoform X2 [Anser cygnoides domesticus];PREDICTED: recombining binding protein suppressor of hairless isoform X1 [Anser cygnoides domesticus]	NA	3.8343	4.91538	7.51703	1.92028	2.76833	2.64927	2.21681	1.14849	0.000240236	0.0149258	up	yes
106037326	PSTPIP2	19623	XM_013183183.1	GO:0003779(actin binding);GO:0005829(cytosol);GO:0005856(cytoskeleton);GO:0007010(cytoskeleton organization);GO:0016020(membrane);GO:0016477(cell migration)	NA	NA	NA	PREDICTED: proline-serine-threonine phosphatase-interacting protein 2 [Anser cygnoides domesticus]	NA	10.9272	4.28982	9.76019	3.48072	4.42209	2.53617	2.39269	1.25863	0.000246427	0.0152522	up	yes
106034042	LOC106034042	12976	XR_001205768.1	GO:0008270(zinc ion binding)	NA	NA	NA	hypothetical protein DUI87_14759 [Hirundo rustica rustica]	NA	21.8631	23.9288	13.9285	41.7534	40.7932	38.0309	0.495286	-1.01367	0.000248362	0.0153138	down	yes
106041919	LOC106041919	28959	XM_013190619.1	GO:0005615(extracellular space);GO:0006954(inflammatory response);GO:0006955(immune response);GO:0007186(G-protein coupled receptor signaling pathway);GO:0008009(chemokine activity);GO:0032496(response to lipopolysaccharide);GO:0042127(regulation of cell proliferation);GO:0045236(CXCR chemokine receptor binding);GO:0060326(cell chemotaxis);GO:0070098(chemokine-mediated signaling pathway);GO:00900…	04060(Cytokine-cytokine receptor interaction);04218(Cellular senescence);04620(Toll-like receptor signaling pathway);04621(NOD-like receptor signaling pathway);04622(RIG-I-like receptor signaling pathway);05132(Salmonella infection);05164(Influenza A)	NA	NA	PREDICTED: LOW QUALITY PROTEIN: interleukin-8-like [Anser cygnoides domesticus]	NA	0.895306	4.96286	10.5231	0	0.122158	0	134.099	7.06716	0.000250243	0.0153715	up	yes
106040057	LOC106040057	25265;25266;25269;25268;25264;25270	XR_001209675.1;XR_001209676.1;XR_001209680.1;XR_001209678.1;XR_001209674.1;XR_001209679.1	NA	NA	NA	NA		NA	0.170819	0.228169	0.146065	0.688127	0.571679	0.832539	0.260499	-1.94065	0.000255824	0.0156552	down	yes
106031832	LOC106031832	8625;8623;8622	XM_013174477.1;XM_013174472.1;XM_013174474.1	NA	NA	NA	NA	PREDICTED: uncharacterized protein LOC106031832 [Anser cygnoides domesticus]	NA	0.272385	1.78078	0.378415	0.153127	0.0959299	0.0461752	8.23615	3.04197	0.000260481	0.0158148	up	yes
106039469	EPHA3	2342	XM_013186697.1	GO:0005004(GPI-linked ephrin receptor activity);GO:0005524(ATP binding);GO:0005769(early endosome);GO:0005887(integral component of plasma membrane);GO:0010976(positive regulation of neuron projection development);GO:0018108(peptidyl-tyrosine phosphorylation);GO:0032956(regulation of actin cytoskeleton organization);GO:0043087(regulation of GTPase activity);GO:0048013(ephrin receptor signaling pa…	NA	K05104	EC:2.7.10.1	ephrin type-A receptor 3 isoform X1 [Anas platyrhynchos]	NA	2.04884	0.239888	0.570314	0.185013	0.219145	0.177027	4.91933	2.29846	0.000262316	0.0158148	up	yes
106037072	LOC106037072	19134	XR_001207815.1	NA	NA	NA	NA		NA	0	0	0	0.0392089	0.0163601	0.0375962	0.00322008	-8.27869	0.000264842	0.0159081	down	yes
106029318	LOC106029318	42992	XM_013170586.1	GO:0004930(G-protein coupled receptor activity);GO:0005887(integral component of plasma membrane)	NA	NA	NA	PREDICTED: mas-related G-protein coupled receptor member H-like [Anser cygnoides domesticus]	NA	0.252811	0.402478	0.244891	0.060039	0.086582	0.021444	5.35614	2.42119	0.000265848	0.0159098	up	yes
106048923	IRF5	41521	XM_013201035.1	GO:0003700(DNA binding transcription factor activity);GO:0005634(nucleus);GO:0005737(cytoplasm);GO:0019221(cytokine-mediated signaling pathway);GO:0032494(response to peptidoglycan);GO:0032495(response to muramyl dipeptide);GO:0043065(positive regulation of apoptotic process);GO:0045944(positive regulation of transcription by RNA polymerase II);GO:0051607(defense response to virus)	04620(Toll-like receptor signaling pathway)	NA	NA	PREDICTED: interferon regulatory factor 5, partial [Anser cygnoides domesticus]	NA	3.92699	2.87133	4.29217	1.00918	1.12351	1.95073	2.71598	1.44147	0.000281493	0.0166624	up	yes
106041051	NCF1	27340	XM_013189275.1	GO:0005829(cytosol);GO:0006612(protein targeting to membrane);GO:0016175(superoxide-generating NADPH oxidase activity);GO:0017124(SH3 domain binding);GO:0019898(extrinsic component of membrane);GO:0042554(superoxide anion generation);GO:0043020(NADPH oxidase complex);GO:0043325(phosphatidylinositol-3,4-bisphosphate binding);GO:0055114(oxidation-reduction process)	04145(Phagosome)	NA	NA	PREDICTED: neutrophil cytosol factor 1 [Anser cygnoides domesticus]	NA	35.0894	17.3601	33.8246	12.9986	17.7589	8.8638	2.17746	1.12265	0.000289331	0.0169415	up	yes
106040892	NADSYN1	3446	XM_013189062.1	GO:0003952(NAD+ synthase (glutamine-hydrolyzing) activity);GO:0005524(ATP binding);GO:0005737(cytoplasm);GO:0009435(NAD biosynthetic process);GO:0016810(hydrolase activity, acting on carbon-nitrogen (but not peptide) bonds)	00760(Nicotinate and nicotinamide metabolism);01100(Metabolic pathways);01240(Biosynthesis of cofactors)	K01950	EC:6.3.5.1	PREDICTED: glutamine-dependent NAD(+) synthetase, partial [Anser cygnoides domesticus]	NA	9.61219	7.09636	11.8848	6.17164	4.15919	3.83241	2.01885	1.01353	0.000298888	0.0173761	up	yes
106041630	LOC106041630	28191	XR_001210563.1	NA	NA	NA	NA		NA	31.1609	8.34193	24.605	8.56278	7.06533	5.21471	3.07578	1.62095	0.00030456	0.0176428	up	yes
106034560	ARL4C	13849	XM_013178791.1	GO:0005525(GTP binding);GO:0005737(cytoplasm);GO:0005886(plasma membrane);GO:0007264(small GTPase mediated signal transduction);GO:0032456(endocytic recycling);GO:0043014(alpha-tubulin binding)	NA	NA	NA	PREDICTED: ADP-ribosylation factor-like protein 4C isoform X1 [Ficedula albicollis]	NA	4.92729	3.99634	3.49545	1.35799	2.44663	1.85494	2.19435	1.13379	0.000314339	0.0180806	up	yes
106033743	LOC106033743	12285	XR_001205525.1	NA	NA	NA	NA		NA	0	0	0.021525	0.082061	0.295505	0.31374	0.0311367	-5.00524	0.000319364	0.0183049	down	yes
106041395	ASL	27955	XM_013189810.1	GO:0004056(argininosuccinate lyase activity);GO:0005212(structural constituent of eye lens);GO:0006526(arginine biosynthetic process)	00220(Arginine biosynthesis);00250(Alanine, aspartate and glutamate metabolism);01100(Metabolic pathways);01230(Biosynthesis of amino acids)	K01755	EC:4.3.2.1	PREDICTED: argininosuccinate lyase [Anser cygnoides domesticus]	NA	5.2057	3.17805	8.72405	1.84898	2.82283	1.20198	2.91257	1.54229	0.000327002	0.018677	up	yes
106048683	GALNT6	41233	XM_013200746.1	GO:0000139(Golgi membrane);GO:0004653(polypeptide N-acetylgalactosaminyltransferase activity);GO:0006486(protein glycosylation);GO:0016021(integral component of membrane);GO:0030246(carbohydrate binding)	00512(Mucin type O-glycan biosynthesis);00514(Other types of O-glycan biosynthesis);01100(Metabolic pathways)	K00710	EC:2.4.1.41	PREDICTED: polypeptide N-acetylgalactosaminyltransferase 6 [Anser cygnoides domesticus]	NA	2.22764	1.20623	1.90275	0.52371	1.02212	0.599077	2.48804	1.31501	0.000331441	0.0188643	up	yes
106030346	LOC106030346	5760	XM_013172105.1	GO:0016021(integral component of membrane)	04145(Phagosome)	NA	NA	PREDICTED: macrophage mannose receptor 1-like [Anser cygnoides domesticus]	NA	0.040817	0.060122	0.043019	0.357494	0.182478	0.171601	0.20231	-2.30536	0.000338841	0.0192183	down	yes
106034824	LOC106034824	14300;14301	XR_001206328.1;XR_001206329.1	NA	NA	NA	NA		NA	0.495493	0.0980723	0.0649724	0	0	0	2195.13	11.1001	0.000340433	0.0192416	up	yes
106033200	LOC106033200	11162	XM_013176562.1	NA	NA	NA	NA	PREDICTED: uncharacterized protein C16orf86 homolog isoform X1 [Anser cygnoides domesticus]	NA	0	0	0	0.081159	0.25917	0.022592	0.000826626	-10.2405	0.000350472	0.0197404	down	yes
106034451	LOC106034451	13841	XM_013178600.1	GO:0009813(flavonoid biosynthetic process);GO:0015020(glucuronosyltransferase activity);GO:0016021(integral component of membrane);GO:0043231(intracellular membrane-bounded organelle);GO:0052696(flavonoid glucuronidation);GO:0052697(xenobiotic glucuronidation)	NA	NA	NA	PREDICTED: UDP-glucuronosyltransferase 1-1-like [Anser cygnoides domesticus]	NA	32.3079	30.443	31.4642	45.7591	62.6247	107.484	0.436449	-1.19612	0.000381692	0.0210343	down	yes
106044947	EBI3	34726	XM_013195190.1	GO:0004896(cytokine receptor activity);GO:0016020(membrane);GO:0019221(cytokine-mediated signaling pathway);GO:0042098(T cell proliferation);GO:0045523(interleukin-27 receptor binding)	NA	NA	NA	PREDICTED: LOW QUALITY PROTEIN: interleukin-27 subunit beta [Anser cygnoides domesticus]	NA	5.47985	2.33655	5.96856	1.02658	2.24429	1.6691	2.79049	1.48052	0.000384618	0.0210802	up	yes
106040446	SAMSN1	2581	XM_013188314.1	GO:0001784(phosphotyrosine residue binding);GO:0002820(negative regulation of adaptive immune response);GO:0005634(nucleus);GO:0005829(cytosol);GO:0050732(negative regulation of peptidyl-tyrosine phosphorylation);GO:0050869(negative regulation of B cell activation)	NA	NA	NA	PREDICTED: SAM domain-containing protein SAMSN-1 [Anser cygnoides domesticus]	NA	8.32375	8.14911	12.7417	3.22535	6.51609	3.62947	2.18493	1.12759	0.000391287	0.0213022	up	yes
106036336	FYB	17596;17595;17597;17594	XM_013181665.1;XM_013181663.1;XM_013181664.1;XM_013181662.1	GO:0006955(immune response);GO:0015629(actin cytoskeleton);GO:0015629(actin cytoskeleton)	NA	NA	NA	PREDICTED: FYN-binding protein isoform X4 [Anser cygnoides domesticus];PREDICTED: FYN-binding protein isoform X2 [Anser cygnoides domesticus];PREDICTED: FYN-binding protein isoform X1 [Anser cygnoides domesticus]	NA	21.1614	6.92079	15.1493	5.16284	6.41888	6.89896	2.33929	1.22607	0.000398026	0.0214539	up	yes
106043756	LOC106043756	32470	XM_013193436.1	NA	NA	NA	NA	PREDICTED: coiled-coil domain-containing protein 92 [Anser cygnoides domesticus]	NA	0.327401	0.382475	0.46152	1.48569	1.0163	0.663494	0.370052	-1.4342	0.000413084	0.0220465	down	yes
106049637	LOC106049637	42558	XM_013202010.1	GO:0007409(axonogenesis)	NA	NA	NA	PREDICTED: leucine-rich repeat and fibronectin type III domain-containing protein 1-like protein [Anser cygnoides domesticus]	NA	0.104537	0.192958	0.256258	0.842238	0.530929	0.884103	0.24532	-2.02726	0.000418024	0.0222373	down	yes
106034060	PRG4	13042	XM_013177953.1	GO:0005044(scavenger receptor activity);GO:0006898(receptor-mediated endocytosis);GO:0006955(immune response);GO:0030247(polysaccharide binding)	NA	NA	NA	PREDICTED: LOW QUALITY PROTEIN: proteoglycan 4 [Anser cygnoides domesticus]	NA	0.555081	0.155646	0.229995	4.33304	0.351521	1.02839	0.164665	-2.6024	0.00042149	0.022276	down	yes
106047032	LOC106047032	38474;38475	XM_013198322.1;XM_013198323.1	NA	NA	NA	NA	PREDICTED: glucagon-1-like isoform X1 [Anser cygnoides domesticus];PREDICTED: glucagon family neuropeptides-like isoform X2 [Anser cygnoides domesticus]	NA	0.969633	0.102264	0.046832	0	0	0	3729.1	11.8646	0.000436316	0.0229849	up	yes
106048027	NT5C3B	40091	XM_013199805.1	GO:0000166(nucleotide binding);GO:0000287(magnesium ion binding);GO:0005737(cytoplasm);GO:0008253(5'-nucleotidase activity);GO:0009117(nucleotide metabolic process);GO:0016311(dephosphorylation)	00230(Purine metabolism);00240(Pyrimidine metabolism);01100(Metabolic pathways)	K24242	EC:3.1.3.5	7-methylguanosine phosphate-specific 5'-nucleotidase isoform X1 [Anas platyrhynchos]	NA	40.4706	16.7645	27.264	16.0521	12.505	12.3521	2.06553	1.04651	0.000445636	0.023325	up	yes
106041089	LOC106041089	27237	XM_013189339.1	GO:0002548(monocyte chemotaxis);GO:0005615(extracellular space);GO:0006954(inflammatory response);GO:0007186(G-protein coupled receptor signaling pathway);GO:0008009(chemokine activity);GO:0030593(neutrophil chemotaxis);GO:0042056(chemoattractant activity);GO:0043547(positive regulation of GTPase activity);GO:0048020(CCR chemokine receptor binding);GO:0048247(lymphocyte chemotaxis);GO:0050729(pos…	NA	NA	NA	PREDICTED: C-C motif chemokine 3-like 1 [Anser cygnoides domesticus]	NA	6.9289	19.034	6.61799	1.28146	0.490538	4.19756	5.45784	2.44833	0.000465841	0.024251	up	yes
106032370	FGG	9501	XM_013175322.1	GO:0005102(receptor binding);GO:0005198(structural molecule activity);GO:0005577(fibrinogen complex);GO:0005938(cell cortex);GO:0007160(cell-matrix adhesion);GO:0007165(signal transduction);GO:0009306(protein secretion);GO:0009897(external side of plasma membrane);GO:0030674(protein binding, bridging);GO:0031091(platelet alpha granule);GO:0031639(plasminogen activation);GO:0034116(positive regula…	NA	NA	NA	PREDICTED: fibrinogen gamma chain [Anser cygnoides domesticus]	NA	10266.2	6097.64	11819.5	6227.75	3894.64	3863.68	2.0151	1.01085	0.000491294	0.0253882	up	yes
106043879	XBP1	32742	XM_013193606.1	GO:0000122(negative regulation of transcription by RNA polymerase II);GO:0000977(RNA polymerase II regulatory region sequence-specific DNA binding);GO:0000981(RNA polymerase II transcription factor activity, sequence-specific DNA binding);GO:0001047(core promoter binding);GO:0001085(RNA polymerase II transcription factor binding);GO:0001158(enhancer sequence-specific DNA binding);GO:0001525(angio…	04141(Protein processing in endoplasmic reticulum)	NA	NA	PREDICTED: X-box-binding protein 1, partial [Anser cygnoides domesticus]	NA	271.103	78.9474	237.221	102.674	69.7544	46.7604	2.67929	1.42185	0.000493572	0.0254252	up	yes
106031175	LOC106031175	7354	XM_013173384.1	GO:0031005(filamin binding);GO:0032432(actin filament bundle);GO:0048705(skeletal system morphogenesis);GO:0061182(negative regulation of chondrocyte development);GO:0061572(actin filament bundle organization);GO:1900158(negative regulation of bone mineralization involved in bone maturation)	NA	NA	NA	refilin-A [Anas platyrhynchos]	NA	0	0	0	0.072231	0.1978	0.256757	0.000569489	-10.778	0.00050216	0.025786	down	yes
106049910	RGS9BP	42918	XM_013202343.1	GO:0001750(photoreceptor outer segment);GO:0009968(negative regulation of signal transduction);GO:0016021(integral component of membrane);GO:0050908(detection of light stimulus involved in visual perception)	NA	NA	NA	PREDICTED: regulator of G-protein signaling 9-binding protein [Anser cygnoides domesticus]	NA	21.5922	15.6926	26.0412	13.6093	4.01995	4.78467	2.82529	1.4984	0.000505549	0.0257973	up	yes
106030716	LOC106030716	6438	XR_001203907.1	NA	NA	NA	NA		NA	2.8307	0.914002	4.89017	0.392083	0.5046	0	9.62979	3.2675	0.000514272	0.0261604	up	yes
106040690	STOM	26560;26562;26561	XM_013188727.1;XM_013188726.1;XM_013188725.1	GO:0002230(positive regulation of defense response to virus by host);GO:0005739(mitochondrion);GO:0005783(endoplasmic reticulum);GO:0005856(cytoskeleton);GO:0005887(integral component of plasma membrane);GO:0042803(protein homodimerization activity);GO:0044829(positive regulation by host of viral genome replication);GO:0045121(membrane raft);GO:0048471(perinuclear region of cytoplasm);GO:0051260(…	NA	NA	NA	PREDICTED: erythrocyte band 7 integral membrane protein isoform X3 [Anser cygnoides domesticus];PREDICTED: erythrocyte band 7 integral membrane protein isoform X2 [Anser cygnoides domesticus];PREDICTED: erythrocyte band 7 integral membrane protein isoform X1 [Anser cygnoides domesticus]	NA	56.3776	25.2334	55.0047	20.6615	28.0951	16.7788	2.08461	1.05978	0.000543465	0.0273886	up	yes
106049892	LOC106049892	42903	XM_013202323.1	GO:0004984(olfactory receptor activity);GO:0005549(odorant binding);GO:0007186(G-protein coupled receptor signaling pathway)	NA	NA	NA	PREDICTED: olfactory receptor 14C36-like [Anser cygnoides domesticus]	NA	0.298003	0.277459	0.210285	0	0	0	2619.16	11.3549	0.000550497	0.0276574	up	yes
106044122	FAM78A	33096	XM_013193990.1	GO:0003674(molecular_function);GO:0005575(cellular_component);GO:0008150(biological_process)	NA	NA	NA	hypothetical protein DUI87_30100 [Hirundo rustica rustica]	NA	4.5688	3.6074	4.61715	1.7995	2.6172	1.00541	2.35948	1.23847	0.000593899	0.0294741	up	yes
106045790	ADORA2B	36222	XM_013196499.1	GO:0001609(G-protein coupled adenosine receptor activity);GO:0001973(adenosine receptor signaling pathway);GO:0002882(positive regulation of chronic inflammatory response to non-antigenic stimulus);GO:0005886(plasma membrane);GO:0007189(adenylate cyclase-activating G-protein coupled receptor signaling pathway);GO:0010575(positive regulation of vascular endothelial growth factor production);GO:001…	04020(Calcium signaling pathway);04080(Neuroactive ligand-receptor interaction);04270(Vascular smooth muscle contraction)	NA	NA	PREDICTED: adenosine receptor A2b [Anser cygnoides domesticus]	NA	1.15765	1.58231	2.63699	0.553624	0.677764	0.726051	2.74693	1.45782	0.000601565	0.0297638	up	yes
106033249	LOC106033249	11319;11314;11317	XR_001205234.1;XR_001205235.1;XR_001205233.1	NA	NA	NA	NA	hypothetical protein Anapl_00416 [Anas platyrhynchos]	NA	0.0758622	0.109276	0.254936	0.0207608	0.0186493	0.0173774	7.74949	2.9541	0.000603587	0.0297733	up	yes
106047606	IL1RAP	39454;39459;39453;39457;39456;39455	XM_013199169.1;XM_013199172.1;XM_013199176.1;XM_013199173.1;XM_013199175.1;XM_013199174.1	GO:0004908(interleukin-1 receptor activity);GO:0016020(membrane);GO:0019221(cytokine-mediated signaling pathway);GO:0019221(cytokine-mediated signaling pathway)	04010(MAPK signaling pathway);04060(Cytokine-cytokine receptor interaction);04060(Cytokine-cytokine receptor interaction)	NA	NA	PREDICTED: interleukin-1 receptor accessory protein isoform X1 [Anser cygnoides domesticus];PREDICTED: interleukin-1 receptor accessory protein isoform X3 [Anser cygnoides domesticus]	NA	7.21345	4.18323	9.14845	2.29175	3.38028	3.83904	2.16013	1.11112	0.000608163	0.0299084	up	yes
106031517	KCNH1	7988	XM_013173904.1	GO:0005249(voltage-gated potassium channel activity);GO:0005887(integral component of plasma membrane);GO:0042391(regulation of membrane potential)	NA	NA	NA	potassium voltage-gated channel subfamily H member 1 isoform X1 [Anas platyrhynchos]	NA	0	0	0	0.0698154	0.062916	0.138985	0.00110409	-9.82292	0.000617739	0.0301969	down	yes
106038095	IL17A	21287	XM_013184383.1	GO:0005125(cytokine activity);GO:0005126(cytokine receptor binding);GO:0005615(extracellular space);GO:0006954(inflammatory response);GO:0007166(cell surface receptor signaling pathway)	04060(Cytokine-cytokine receptor interaction)	NA	NA	PREDICTED: interleukin-17A [Anser cygnoides domesticus]	NA	0.436753	0.082871	0.930508	0	0	0	4833.77	12.2389	0.000623916	0.0303167	up	yes
106045517	TESC	35714	XM_013196080.1	GO:0005509(calcium ion binding);GO:0005634(nucleus);GO:0005737(cytoplasm);GO:0005886(plasma membrane);GO:0008285(negative regulation of cell proliferation);GO:0030027(lamellipodium);GO:0030854(positive regulation of granulocyte differentiation);GO:0032417(positive regulation of sodium:proton antiporter activity);GO:0033628(regulation of cell adhesion mediated by integrin);GO:0045654(positive regu…	NA	NA	NA	PREDICTED: LOW QUALITY PROTEIN: calcineurin B homologous protein 3 [Anser cygnoides domesticus]	NA	1.59269	1.71852	2.79763	0.850394	0.407638	0.636305	3.22479	1.6892	0.000630393	0.0305403	up	yes
106042734	CCDC125	30459;30460	XR_001211306.1;XM_013191807.1	GO:0005737(cytoplasm);GO:0005737(cytoplasm)	NA	NA	NA	PREDICTED: coiled-coil domain-containing protein 125 [Anser cygnoides domesticus]	NA	7.96997	3.22226	4.12024	2.21097	2.02013	2.42207	2.30153	1.20259	0.000641888	0.0308246	up	yes
106041575	RGS18	28215	XM_013190110.1	GO:0005096(GTPase activator activity);GO:0005737(cytoplasm);GO:0005886(plasma membrane);GO:0007186(G-protein coupled receptor signaling pathway);GO:0008277(regulation of G-protein coupled receptor protein signaling pathway);GO:0043547(positive regulation of GTPase activity)	NA	NA	NA	PREDICTED: regulator of G-protein signaling 18 [Anser cygnoides domesticus]	NA	11.6971	6.53756	14.8542	6.62955	4.75264	3.61373	2.20653	1.14178	0.000641942	0.0308246	up	yes
106042495	TOR3A	30038;30040;30039	XM_013191393.1;XM_013191395.1;XM_013191392.1	GO:0005524(ATP binding);GO:0005788(endoplasmic reticulum lumen);GO:0016887(ATPase activity);GO:0070062(extracellular exosome);GO:0070062(extracellular exosome)	NA	NA	NA	PREDICTED: torsin-3A isoform X1 [Anser cygnoides domesticus]	NA	6.44998	2.27729	8.15496	2.77105	0.451881	1.0963	3.90862	1.96666	0.000657904	0.0312226	up	yes
106039650	ADAM22	24425	XM_013186951.1	GO:0004222(metalloendopeptidase activity);GO:0006508(proteolysis);GO:0008270(zinc ion binding);GO:0008344(adult locomotory behavior);GO:0016021(integral component of membrane);GO:0022011(myelination in peripheral nervous system);GO:0030424(axon)	NA	NA	NA	PREDICTED: disintegrin and metalloproteinase domain-containing protein 22 isoform X1 [Anser cygnoides domesticus]	NA	0.208977	0.231179	0.437542	0.103115	0.123458	0.0925975	2.74993	1.4594	0.000660029	0.0312324	up	yes
106042748	DUSP1	30514	XM_013191820.1	GO:0001706(endoderm formation);GO:0042981(regulation of apoptotic process)	04010(MAPK signaling pathway)	K21278	EC:3.1.3.16;EC:3.1.3.48	PREDICTED: dual specificity protein phosphatase 1, partial [Anser cygnoides domesticus]	NA	75.6867	50.8806	65.3409	13.5729	16.4202	42.2123	2.65781	1.41024	0.000667365	0.031488	up	yes
106037997	LOC106037997	21048;21050	XM_013184201.1;XM_013184197.1	GO:0005622(intracellular);GO:0016567(protein ubiquitination);GO:0035556(intracellular signal transduction);GO:0035556(intracellular signal transduction)	NA	NA	NA	PREDICTED: dynein heavy chain 12, axonemal-like isoform X2 [Anser cygnoides domesticus];PREDICTED: dynein heavy chain 12, axonemal-like isoform X1 [Anser cygnoides domesticus]	NA	0.0241915	0.0227279	0.0279968	0.277971	0.115637	0.176469	0.131414	-2.92781	0.000679557	0.0319706	down	yes
106048013	LOC106048013	40072	XM_013199783.1	GO:0005882(intermediate filament);GO:0007219(Notch signaling pathway);GO:0008307(structural constituent of muscle);GO:0030018(Z disc);GO:0042383(sarcolemma);GO:0043034(costamere);GO:0043627(response to estrogen);GO:0045214(sarcomere organization);GO:0070062(extracellular exosome);GO:1990357(terminal web)	NA	NA	NA	PREDICTED: keratin, type I cytoskeletal 19 [Anser cygnoides domesticus]	NA	1.52905	0.615812	0.459156	4.73772	3.09622	1.49182	0.279228	-1.84048	0.000699777	0.0327327	down	yes
106029718	LOC106029718	43467	XM_013170985.1	GO:0005215(transporter activity);GO:0005615(extracellular space);GO:0006810(transport);GO:0008092(cytoskeletal protein binding);GO:0070062(extracellular exosome);GO:0070538(oleic acid binding)	03320(PPAR signaling pathway)	NA	NA	PREDICTED: fatty acid-binding protein, heart-like, partial [Anser cygnoides domesticus]	NA	10.1928	0.31409	5.89518	0.554458	0	0.37626	17.6231	4.13939	0.000723495	0.0337451	up	yes
106049607	LOC106049607	42511	XR_001214505.1	NA	NA	NA	NA	hypothetical protein Anapl_09439 [Anas platyrhynchos]	NA	232.537	123.966	113.328	89.4152	54.3096	81.9884	2.08154	1.05765	0.000733607	0.034119	up	yes
106045668	LOC106045668	35924;35923;35922	XM_013196269.1;XM_013196267.1;XM_013196268.1	GO:0016021(integral component of membrane);GO:0016021(integral component of membrane)	NA	NA	NA	PREDICTED: butyrophilin subfamily 2 member A2-like isoform X3 [Anser cygnoides domesticus];PREDICTED: butyrophilin subfamily 2 member A2-like isoform X1 [Anser cygnoides domesticus];PREDICTED: butyrophilin subfamily 2 member A2-like isoform X2 [Anser cygnoides domesticus]	NA	2.52283	2.87782	4.81642	1.38424	1.89038	1.555	2.11551	1.081	0.000780666	0.0357963	up	yes
106049190	OGN	41891	XM_013201373.1	GO:0005615(extracellular space);GO:0007409(axonogenesis);GO:0008083(growth factor activity);GO:0008201(heparin binding);GO:0035385(Roundabout signaling pathway);GO:0048495(Roundabout binding);GO:0048846(axon extension involved in axon guidance);GO:0050770(regulation of axonogenesis);GO:0070062(extracellular exosome)	NA	NA	NA	PREDICTED: mimecan [Anser cygnoides domesticus]	NA	0.288168	0.255318	0.08114	3.03925	0.245946	0.823101	0.15204	-2.71747	0.000793821	0.0362972	down	yes
106043747	SLCO4C1	32421	XM_013193424.1	GO:0005887(integral component of plasma membrane);GO:0015347(sodium-independent organic anion transmembrane transporter activity);GO:0043252(sodium-independent organic anion transport)	NA	NA	NA	PREDICTED: solute carrier organic anion transporter family member 4C1 [Anser cygnoides domesticus]	NA	5.70142	1.31564	6.16418	0.154882	0.260285	0	31.7493	4.98865	0.00081508	0.0370611	up	yes
106041308	CNTN2	27863	XM_013189644.1	GO:0000226(microtubule cytoskeleton organization);GO:0007155(cell adhesion);GO:0007411(axon guidance);GO:0007413(axonal fasciculation);GO:0007612(learning);GO:0007628(adult walking behavior);GO:0008076(voltage-gated potassium channel complex);GO:0009986(cell surface);GO:0010954(positive regulation of protein processing);GO:0021853(cerebral cortex GABAergic interneuron migration);GO:0022010(centra…	04514(Cell adhesion molecules)	NA	NA	PREDICTED: contactin-2 [Anser cygnoides domesticus]	NA	0.165457	0.411335	0.209477	0.910714	0.464743	2.23832	0.217576	-2.20041	0.00084772	0.0382249	down	yes
106048698	LOC106048698	41212	XM_013200766.1	GO:0005198(structural molecule activity);GO:0045095(keratin filament)	NA	NA	NA	PREDICTED: keratin, type II cytoskeletal cochleal [Anser cygnoides domesticus]	NA	4.44611	3.66435	2.74353	10.592	7.24611	5.14451	0.472271	-1.08231	0.000862656	0.0387371	down	yes
106049445	LOC106049445	42314	XM_013201774.1	GO:0005089(Rho guanyl-nucleotide exchange factor activity);GO:0005622(intracellular);GO:0007264(small GTPase mediated signal transduction);GO:0035023(regulation of Rho protein signal transduction);GO:0043547(positive regulation of GTPase activity);GO:0046872(metal ion binding)	04510(Focal adhesion);04810(Regulation of actin cytoskeleton)	NA	NA	PREDICTED: proto-oncogene vav-like [Anser cygnoides domesticus]	NA	10.1488	9.53874	16.0363	7.65283	5.72243	3.69012	2.09335	1.06581	0.000863838	0.0387371	up	yes
106036079	GPR34	17067;17066;17065	XM_013181261.1;XM_013181259.1;XM_013181262.1	GO:0005887(integral component of plasma membrane);GO:0035589(G-protein coupled purinergic nucleotide receptor signaling pathway);GO:0045028(G-protein coupled purinergic nucleotide receptor activity);GO:0045028(G-protein coupled purinergic nucleotide receptor activity)	NA	NA	NA	PREDICTED: probable G-protein coupled receptor 34 [Anser cygnoides domesticus]	NA	1.34168	0.914887	0.706975	2.3202	2.30246	1.61099	0.47541	-1.07276	0.000883188	0.039496	down	yes
106038133	FAM167A	21251	XM_013184422.1	GO:0005515(protein binding)	NA	NA	NA	PREDICTED: protein FAM167A [Anser cygnoides domesticus]	NA	0.020666	0.179833	0.068044	0	0	0	895.143	9.80597	0.000887081	0.0395614	up	yes
106045976	LOC106045976	3559	XR_001213021.1	NA	NA	NA	NA		NA	0.0832125	0.0479857	0.0651559	0	0	0	654.514	9.35428	0.000896625	0.0397691	up	yes
106030867	DUSP16	6702	XM_013172852.1	GO:0000188(inactivation of MAPK activity);GO:0004725(protein tyrosine phosphatase activity);GO:0005654(nucleoplasm);GO:0005737(cytoplasm);GO:0017017(MAP kinase tyrosine/serine/threonine phosphatase activity);GO:0035335(peptidyl-tyrosine dephosphorylation)	04010(MAPK signaling pathway)	K04459	EC:3.1.3.16;EC:3.1.3.48	PREDICTED: LOW QUALITY PROTEIN: dual specificity protein phosphatase 16 [Anser cygnoides domesticus]	NA	10.3981	13.2501	12.8543	5.23345	4.43026	8.27785	2.03452	1.02469	0.000930186	0.0408737	up	yes
106049075	NPAS2	41738	XM_013201236.1	GO:0003677(DNA binding);GO:0003700(DNA binding transcription factor activity);GO:0005634(nucleus);GO:0005667(transcription factor complex);GO:0005737(cytoplasm);GO:0006351(transcription, DNA-templated);GO:0045739(positive regulation of DNA repair);GO:0045944(positive regulation of transcription by RNA polymerase II);GO:0046983(protein dimerization activity);GO:0051775(response to redox state);GO:…	NA	NA	NA	PREDICTED: neuronal PAS domain-containing protein 2 [Anser cygnoides domesticus]	NA	1.41476	3.07546	3.09413	0.602611	0.722735	1.40043	2.78246	1.47636	0.000963555	0.0420503	up	yes
106047247	PER3	38754	XM_013198621.1	GO:0000122(negative regulation of transcription by RNA polymerase II);GO:0019900(kinase binding);GO:0031625(ubiquitin protein ligase binding);GO:0032922(circadian regulation of gene expression);GO:0045187(regulation of circadian sleep/wake cycle, sleep)	NA	NA	NA	PREDICTED: period circadian protein homolog 3 [Anser cygnoides domesticus]	NA	1.28428	0.857599	0.518103	4.17596	2.26072	1.28646	0.344417	-1.53777	0.000991616	0.0429296	down	yes
106032373	LOC106032373	9642;9643	XR_001204817.1;XR_001204818.1	NA	NA	NA	NA		NA	5.52924	0.616896	1.045	17.691	9.13064	5.59177	0.221857	-2.1723	0.00101491	0.0438215	down	yes
106042025	PMEPA1	2847;2846	XM_013190776.1;XM_013190767.1	GO:0005654(nucleoplasm);GO:0043231(intracellular membrane-bounded organelle);GO:0043231(intracellular membrane-bounded organelle)	NA	NA	NA	PREDICTED: protein TMEPAI isoform X2 [Anser cygnoides domesticus];PREDICTED: protein TMEPAI isoform X1 [Anser cygnoides domesticus]	NA	0.532259	0.719418	0.871486	1.19338	2.05083	2.04125	0.401699	-1.31581	0.00105473	0.0450628	down	yes
106049877	LOC106049877	42863	XM_013202308.1	GO:0016021(integral component of membrane)	NA	NA	NA	PREDICTED: butyrophilin subfamily 1 member A1-like [Anser cygnoides domesticus]	NA	0.329186	0.18303	0.282776	0	0	0	2649.97	11.3718	0.00106794	0.0452262	up	yes
106045889	PKP1	36357	XM_013196661.1	GO:0005521(lamin binding);GO:0005654(nucleoplasm);GO:0005886(plasma membrane);GO:0030057(desmosome);GO:0045110(intermediate filament bundle assembly);GO:0070062(extracellular exosome)	NA	NA	NA	PREDICTED: plakophilin-1 isoform X1 [Anser cygnoides domesticus]	NA	0	0	0.00890116	0.18073	0.117612	0.0194143	0.0280125	-5.15778	0.00108099	0.0455865	down	yes
106043795	NOS2	32499	XM_013193495.1	GO:0004517(nitric-oxide synthase activity);GO:0005516(calmodulin binding);GO:0005622(intracellular);GO:0006809(nitric oxide biosynthetic process);GO:0006954(inflammatory response);GO:0007263(nitric oxide mediated signal transduction);GO:0010181(FMN binding);GO:0018119(peptidyl-cysteine S-nitrosylation);GO:0031284(positive regulation of guanylate cyclase activity);GO:0032310(prostaglandin secretio…	00220(Arginine biosynthesis);00330(Arginine and proline metabolism);01100(Metabolic pathways);04020(Calcium signaling pathway);04146(Peroxisome);04371(Apelin signaling pathway)	K13241	EC:1.14.13.39	PREDICTED: nitric oxide synthase, inducible [Anser cygnoides domesticus]	NA	7.95291	1.26991	21.3617	0.800908	1.6501	0.516182	10.3076	3.36563	0.00109794	0.0461816	up	yes
106034831	LOC106034831	14472;14470;14471	XM_013179236.1;XM_013179234.1;XM_013179235.1	GO:0016021(integral component of membrane);GO:0016021(integral component of membrane)	NA	NA	NA	PREDICTED: CMRF35-like molecule 2 isoform X3 [Anser cygnoides domesticus];PREDICTED: CMRF35-like molecule 3 isoform X1 [Anser cygnoides domesticus];PREDICTED: CMRF35-like molecule 3 isoform X2 [Anser cygnoides domesticus]	NA	3.18927	1.87098	3.14253	1.25132	1.77593	0.904167	2.08647	1.06106	0.00114466	0.0480228	up	yes
106036323	LOC106036323	17589	XR_001207230.1	NA	NA	NA	NA		NA	0	0	0	0.770224	1.05885	1.07723	0.000103224	-13.2419	0.00115688	0.0482788	down	yes
106033042	MKNK1	10945;10944;10943;10942;10946	XM_013176353.1;XM_013176351.1;XM_013176350.1;XM_013176349.1;XM_013176352.1	GO:0004683(calmodulin-dependent protein kinase activity);GO:0005516(calmodulin binding);GO:0005524(ATP binding);GO:0005634(nucleus);GO:0005654(nucleoplasm);GO:0005737(cytoplasm);GO:0009931(calcium-dependent protein serine/threonine kinase activity);GO:0018105(peptidyl-serine phosphorylation);GO:0035556(intracellular signal transduction);GO:0046777(protein autophosphorylation);GO:0046777(protein a…	04010(MAPK signaling pathway);04910(Insulin signaling pathway);04910(Insulin signaling pathway)	K04372	EC:2.7.11.1	PREDICTED: MAP kinase-interacting serine/threonine-protein kinase 1 isoform X1 [Anser cygnoides domesticus];PREDICTED: MAP kinase-interacting serine/threonine-protein kinase 1 isoform X2 [Anser cygnoides domesticus]	NA	3.5289	2.15454	5.10348	1.9277	1.83681	1.11341	2.21138	1.14494	0.00116558	0.0484011	up	yes
106044981	F2RL3	34640	XM_013195251.1	GO:0004930(G-protein coupled receptor activity);GO:0005576(extracellular region);GO:0005886(plasma membrane);GO:0005887(integral component of plasma membrane);GO:0007165(signal transduction);GO:0007186(G-protein coupled receptor signaling pathway);GO:0007200(phospholipase C-activating G-protein coupled receptor signaling pathway);GO:0007596(blood coagulation);GO:0009611(response to wounding);GO:0…	04080(Neuroactive ligand-receptor interaction)	NA	NA	PREDICTED: proteinase-activated receptor 4 [Anser cygnoides domesticus]	NA	0.628197	0.694198	1.18994	0.19135	0.281331	0.342586	3.08161	1.62368	0.00118275	0.0488649	up	yes
106048205	GADD45B	40474	XM_013200068.1	GO:0000185(activation of MAPKKK activity);GO:0000186(activation of MAPKK activity);GO:0005634(nucleus);GO:0005737(cytoplasm);GO:0006469(negative regulation of protein kinase activity);GO:0006950(response to stress);GO:0043065(positive regulation of apoptotic process);GO:0046330(positive regulation of JNK cascade);GO:0051726(regulation of cell cycle);GO:1900745(positive regulation of p38MAPK casca…	04010(MAPK signaling pathway);04068(FoxO signaling pathway);04110(Cell cycle);04115(p53 signaling pathway);04210(Apoptosis);04218(Cellular senescence)	NA	NA	PREDICTED: growth arrest and DNA damage-inducible protein GADD45 beta [Anser cygnoides domesticus]	NA	51.2247	132.04	44.6779	35.5335	14.6895	29.2971	2.86648	1.51928	0.0012003	0.049416	up	yes
106038184	LOC106038184	21247	XR_001208445.1	NA	NA	NA	NA		NA	1.66789	1.94279	1.32676	0.536687	0.701282	0.930104	2.27734	1.18735	0.00124112	0.0508891	up	no
106038135	LOC106038135	21272	XM_013184424.1	GO:0005576(extracellular region);GO:0042742(defense response to bacterium)	NA	NA	NA	PREDICTED: gallinacin-8-like [Anser cygnoides domesticus]	NA	111.333	67.4695	251.405	37.4329	6.09668	6.57557	8.58609	3.102	0.0012544	0.0513042	up	no
106045884	LOC106045884	36379	XM_013196646.1	GO:0003924(GTPase activity);GO:0005200(structural constituent of cytoskeleton);GO:0005525(GTP binding);GO:0005881(cytoplasmic microtubule);GO:0007017(microtubule-based process)	04145(Phagosome);04210(Apoptosis);04530(Tight junction);04540(Gap junction);05132(Salmonella infection)	NA	NA	PREDICTED: tubulin alpha-8 chain [Anser cygnoides domesticus]	NA	64.2177	19.0207	38.0319	20.4997	18.4362	15.9144	2.21093	1.14466	0.00127686	0.0520921	up	no
106032359	RASGEF1A	958;959;960	XM_013175314.1;XM_013175324.1;XM_013175321.1	GO:0005088(Ras guanyl-nucleotide exchange factor activity);GO:0016477(cell migration);GO:0016477(cell migration)	NA	NA	NA	PREDICTED: ras-GEF domain-containing family member 1A isoform X1 [Anser cygnoides domesticus];PREDICTED: ras-GEF domain-containing family member 1A isoform X3 [Anser cygnoides domesticus];PREDICTED: ras-GEF domain-containing family member 1A isoform X2 [Anser cygnoides domesticus]	NA	4.40923	3.92154	7.16192	2.52517	1.87671	3.00066	2.09289	1.0655	0.00131622	0.0534298	up	no
106043425	SLC5A3	31752	XM_013192871.1	GO:0005367(myo-inositol:sodium symporter activity);GO:0005887(integral component of plasma membrane);GO:0006020(inositol metabolic process);GO:0015798(myo-inositol transport)	NA	NA	NA	sodium myo-inositol cotransporter [Limosa lapponica baueri]	NA	10.553	6.45192	9.05073	33.5552	18.0817	9.92073	0.423273	-1.24034	0.00135769	0.0548401	down	no
106042570	TLR7	30088;30089	XM_013191543.1;XM_013191544.1	GO:0002755(MyD88-dependent toll-like receptor signaling pathway);GO:0003727(single-stranded RNA binding);GO:0004888(transmembrane signaling receptor activity);GO:0005887(integral component of plasma membrane);GO:0006954(inflammatory response);GO:0006955(immune response);GO:0034154(toll-like receptor 7 signaling pathway);GO:0051607(defense response to virus);GO:0051607(defense response to virus)	04620(Toll-like receptor signaling pathway);05164(Influenza A);05164(Influenza A)	NA	NA	PREDICTED: toll-like receptor 7 isoform X1 [Anser cygnoides domesticus]	NA	1.01033	0.164795	0.498907	0.179136	0.191934	0.11084	3.47374	1.79649	0.0013648	0.0549908	up	no
106034087	LOC106034087	343;342	XM_013178097.1;XM_013178030.1	GO:0005506(iron ion binding);GO:0005623(cell);GO:0005789(endoplasmic reticulum membrane);GO:0008392(arachidonic acid epoxygenase activity);GO:0008395(steroid hydroxylase activity);GO:0019373(epoxygenase P450 pathway);GO:0020037(heme binding);GO:0042493(response to drug);GO:0055114(oxidation-reduction process);GO:0070330(aromatase activity);GO:0070330(aromatase activity)	NA	NA	NA	PREDICTED: cytochrome P450 2H2-like isoform X2 [Anser cygnoides domesticus];PREDICTED: cytochrome P450 2H1-like isoform X1 [Anser cygnoides domesticus]	NA	247.568	631.13	259.466	692.724	1126.21	1148.08	0.383605	-1.38231	0.00142657	0.0571899	down	no
106043619	LEPR	32061	XM_013193150.1	GO:0001552(ovarian follicle atresia);GO:0001934(positive regulation of protein phosphorylation);GO:0005623(cell);GO:0006112(energy reserve metabolic process);GO:0010628(positive regulation of gene expression);GO:0010629(negative regulation of gene expression);GO:0010887(negative regulation of cholesterol storage);GO:0032099(negative regulation of appetite);GO:0032100(positive regulation of appeti…	04060(Cytokine-cytokine receptor interaction);04080(Neuroactive ligand-receptor interaction);04920(Adipocytokine signaling pathway)	NA	NA	PREDICTED: LOW QUALITY PROTEIN: leptin receptor [Anser cygnoides domesticus]	NA	0.463658	0.336707	0.366559	0.782801	1.39936	0.672394	0.408794	-1.29055	0.00142992	0.0571899	down	no
106042673	MPP7	30382;30381;30380	XM_013191727.1;XM_013191725.1;XM_013191724.1	GO:0005923(bicellular tight junction);GO:0019904(protein domain specific binding);GO:0031334(positive regulation of protein complex assembly);GO:0046982(protein heterodimerization activity);GO:0070830(bicellular tight junction assembly);GO:0071896(protein localization to adherens junction);GO:0097025(MPP7-DLG1-LIN7 complex);GO:0097025(MPP7-DLG1-LIN7 complex)	NA	NA	NA	PREDICTED: MAGUK p55 subfamily member 7 isoform X3 [Anser cygnoides domesticus];PREDICTED: MAGUK p55 subfamily member 7 isoform X2 [Anser cygnoides domesticus];PREDICTED: MAGUK p55 subfamily member 7 isoform X1 [Anser cygnoides domesticus]	NA	1.02005	0.575041	1.29586	0.452673	0.532009	0.276388	2.29246	1.1969	0.00151887	0.0604503	up	no
106049699	LOC106049699	357	XR_001214538.1	NA	NA	NA	NA		NA	0.0405594	0.02584	0.071123	0.172906	0.149513	0.26901	0.232526	-2.10454	0.00152946	0.0605441	down	no
106032205	RASD1	9206	XM_013175050.1	GO:0005525(GTP binding);GO:0007264(small GTPase mediated signal transduction);GO:0016020(membrane);GO:0016529(sarcoplasmic reticulum)	NA	NA	NA	PREDICTED: dexamethasone-induced Ras-related protein 1 isoform X1 [Anser cygnoides domesticus]	NA	70.2621	79.0457	30.515	33.8056	20.5854	26.3752	2.22646	1.15475	0.00156412	0.0615593	up	no
106040676	APCDD1L	2872	XM_013188711.1	GO:0016021(integral component of membrane)	NA	NA	NA	PREDICTED: protein APCDD1-like [Anser cygnoides domesticus]	NA	0.691754	1.71518	3.06079	7.59748	5.62995	4.07307	0.316044	-1.6618	0.00161296	0.0626627	down	no
106039774	IL18	24630	XM_013187166.1	GO:0035710(CD4-positive, alpha-beta T cell activation);GO:0050671(positive regulation of lymphocyte proliferation);GO:1902715(positive regulation of interferon-gamma secretion)	04060(Cytokine-cytokine receptor interaction);04621(NOD-like receptor signaling pathway);04623(Cytosolic DNA-sensing pathway);05132(Salmonella infection);05164(Influenza A)	NA	NA	PREDICTED: LOW QUALITY PROTEIN: interleukin-18 [Anser cygnoides domesticus]	NA	8.31171	2.17117	3.55319	1.39034	2.41735	1.18614	2.81069	1.49092	0.00162758	0.0630314	up	no
106044451	LOC106044451	3366;3368;3369	XM_013194492.1;XM_013194501.1;XM_013194488.1	NA	NA	NA	NA	PREDICTED: uncharacterized protein LOC106044451 isoform X2 [Anser cygnoides domesticus];PREDICTED: uncharacterized protein LOC106044451 isoform X3 [Anser cygnoides domesticus];PREDICTED: uncharacterized protein LOC106044451 isoform X1 [Anser cygnoides domesticus]	NA	0.18307	0.213079	0.462851	0.120314	0.0782589	0.0587878	3.33772	1.73886	0.00164028	0.0631219	up	no
106030935	STOX1	653;649;651	XM_013173025.1;XM_013173008.1;XM_013172992.1	GO:0000977(RNA polymerase II regulatory region sequence-specific DNA binding);GO:0005654(nucleoplasm);GO:0005730(nucleolus);GO:0005813(centrosome);GO:0005938(cell cortex);GO:0010628(positive regulation of gene expression);GO:0010629(negative regulation of gene expression);GO:0010800(positive regulation of peptidyl-threonine phosphorylation);GO:0010971(positive regulation of G2/M transition of mit…	NA	NA	NA	PREDICTED: storkhead-box protein 1 isoform X3 [Anser cygnoides domesticus];PREDICTED: storkhead-box protein 1 isoform X1 [Anser cygnoides domesticus]	NA	1.9844	1.62735	2.41528	1.31508	0.344265	0.454776	2.85085	1.51139	0.00165585	0.063421	up	no
106038291	LDHB	21373	XM_013184705.1	GO:0004459(L-lactate dehydrogenase activity);GO:0005739(mitochondrion);GO:0005829(cytosol);GO:0005975(carbohydrate metabolic process);GO:0006090(pyruvate metabolic process);GO:0043209(myelin sheath);GO:0045121(membrane raft);GO:0055114(oxidation-reduction process);GO:0070062(extracellular exosome)	00010(Glycolysis / Gluconeogenesis);00270(Cysteine and methionine metabolism);00620(Pyruvate metabolism);00640(Propanoate metabolism);01100(Metabolic pathways)	K00016	EC:1.1.1.27	PREDICTED: L-lactate dehydrogenase B chain [Anser cygnoides domesticus]	NA	612.136	304.91	749.797	696.8	2125.2	1216.98	0.41269	-1.27687	0.00167325	0.0639369	down	no
106047832	ANXA8L1	319	XM_013199684.1	GO:0005509(calcium ion binding);GO:0005544(calcium-dependent phospholipid binding);GO:0007596(blood coagulation)	NA	NA	NA	annexin A8-like protein 1 [Corvus cornix cornix]	NA	0.0814741	0	0	1.32444	0.221879	0.0812785	0.050058	-4.32026	0.00168609	0.0641956	down	no
106039143	LOC106039143	23364	XM_013186050.1	GO:0005737(cytoplasm);GO:0005886(plasma membrane);GO:0007010(cytoskeleton organization);GO:0007224(smoothened signaling pathway);GO:0008360(regulation of cell shape);GO:0060271(cilium assembly)	NA	NA	NA	PREDICTED: protein C21orf2, partial [Anser cygnoides domesticus]	NA	7.34077	7.199	6.64146	9.38308	20.7946	12.4303	0.497119	-1.00834	0.0016879	0.0641956	down	no
106047045	LOC106047045	38443	XR_001213577.1	NA	NA	NA	NA		NA	0.077901	0.033393	0.041487	0	0	0	509.27	8.99229	0.0017213	0.0651612	up	no
106049633	LOC106049633	42554	XM_013202006.1	GO:0004878(complement component C5a receptor activity);GO:0016323(basolateral plasma membrane);GO:0042789(mRNA transcription by RNA polymerase II);GO:0045177(apical part of cell);GO:0050679(positive regulation of epithelial cell proliferation);GO:0070374(positive regulation of ERK1 and ERK2 cascade)	04080(Neuroactive ligand-receptor interaction)	NA	NA	PREDICTED: C5a anaphylatoxin chemotactic receptor 1-like [Anser cygnoides domesticus]	NA	7.26151	7.52049	8.41484	5.26643	3.0814	1.74319	2.29876	1.20086	0.0017421	0.0656773	up	no
106046318	PPL	37102	XM_013197263.1	GO:0005856(cytoskeleton);GO:0070062(extracellular exosome)	NA	NA	NA	PREDICTED: periplakin [Anser cygnoides domesticus]	NA	0.1957	0.056305	0.033788	1.23236	0.200187	0.212258	0.173755	-2.52487	0.00179762	0.067287	down	no
106047648	CDS2	39512	XM_013199234.1	GO:0004605(phosphatidate cytidylyltransferase activity);GO:0005739(mitochondrion);GO:0005743(mitochondrial inner membrane);GO:0005783(endoplasmic reticulum);GO:0005789(endoplasmic reticulum membrane);GO:0006629(lipid metabolic process);GO:0006655(phosphatidylglycerol biosynthetic process);GO:0007602(phototransduction);GO:0008654(phospholipid biosynthetic process);GO:0016020(membrane);GO:0016021(i…	00564(Glycerophospholipid metabolism);01100(Metabolic pathways);04070(Phosphatidylinositol signaling system)	K00981	EC:2.7.7.41	Phosphatidate cytidylyltransferase 2, partial [Anas platyrhynchos]	NA	8.74111	14.006	7.7738	12.442	26.5484	38.1489	0.395661	-1.33766	0.00179812	0.067287	down	no
106044527	ATP6AP1	33902	XM_013194581.1	GO:0015991(ATP hydrolysis coupled proton transport);GO:0016021(integral component of membrane);GO:0017137(Rab GTPase binding);GO:0033180(proton-transporting V-type ATPase, V1 domain);GO:0045669(positive regulation of osteoblast differentiation);GO:0045780(positive regulation of bone resorption);GO:0045851(pH reduction);GO:0045921(positive regulation of exocytosis);GO:0046933(proton-transporting A…	00190(Oxidative phosphorylation);01100(Metabolic pathways);04142(Lysosome);04145(Phagosome)	NA	NA	PREDICTED: V-type proton ATPase subunit S1 [Anser cygnoides domesticus]	NA	42.8401	14.5887	55.4042	18.0816	16.2741	14.6415	2.30285	1.20342	0.00181826	0.0678845	up	no
106033664	MYO5C	12070	XM_013177295.1	GO:0003774(motor activity);GO:0003779(actin binding);GO:0005516(calmodulin binding);GO:0005524(ATP binding);GO:0016459(myosin complex);GO:0070062(extracellular exosome)	NA	NA	NA	PREDICTED: unconventional myosin-Vc [Anser cygnoides domesticus]	NA	0.299258	0.380427	0.539364	0.070298	0.187422	0.160014	2.91824	1.5451	0.00186398	0.0692738	up	no
106036370	LOC106036370	1737	XM_013181754.1	GO:0004867(serine-type endopeptidase inhibitor activity);GO:0005615(extracellular space);GO:0010951(negative regulation of endopeptidase activity)	NA	NA	NA	PREDICTED: serine protease inhibitor 2.1-like [Anser cygnoides domesticus]	NA	244.274	145.643	652.326	101.106	51.0587	31.621	5.67096	2.50359	0.00188456	0.0697707	up	no
106045253	MEGF10	35130	XM_013195638.1	GO:0001891(phagocytic cup);GO:0014719(skeletal muscle satellite cell activation);GO:0014816(skeletal muscle satellite cell differentiation);GO:0014841(skeletal muscle satellite cell proliferation);GO:0016021(integral component of membrane);GO:0034109(homotypic cell-cell adhesion);GO:0043654(recognition of apoptotic cell);GO:0048641(regulation of skeletal muscle tissue development);GO:0051147(regu…	NA	NA	NA	PREDICTED: multiple epidermal growth factor-like domains protein 10 [Anser cygnoides domesticus]	NA	0.123621	0.217919	0.165812	0.395234	0.516804	0.528212	0.352267	-1.50526	0.00188593	0.0697707	down	no
106035136	RWDD4	15485;15477;15480;15483;15482;15478;15476	XR_001206559.1;XM_013179742.1;XM_013179744.1;XR_001206558.1;XM_013179743.1;XM_013179740.1;XM_013179741.1	GO:0003674(molecular_function);GO:0005575(cellular_component);GO:0008150(biological_process);GO:0008150(biological_process)	NA	NA	NA	PREDICTED: RWD domain-containing protein 4 isoform X4 [Anser cygnoides domesticus];PREDICTED: RWD domain-containing protein 4 isoform X3 [Anser cygnoides domesticus];RWD domain-containing protein 4 isoform X1 [Athene cunicularia];PREDICTED: RWD domain-containing protein 4 isoform X1 [Anser cygnoides domesticus];PREDICTED: RWD domain-containing protein 4 isoform X2 [Anser cygnoides domesticus]	NA	1.616	0.939408	0.648089	1.60198	2.78561	2.41002	0.471268	-1.08538	0.00192532	0.0706733	down	no
106042276	LOC106042276	29518	XR_001211012.1	NA	NA	NA	NA		NA	0	0	0	0.130935	0.212318	0.754892	0.000273188	-11.8378	0.00197112	0.0716202	down	no
106034391	LOC106034391	13717;13718	XR_001206039.1;XR_001206040.1	NA	NA	NA	NA		NA	0.465708	0.358462	0.715641	0.0857403	0.293516	0.141795	2.9552	1.56326	0.00203202	0.0735049	up	no
106035735	MXRA5	16592	XM_013180754.1	GO:0016021(integral component of membrane);GO:0070062(extracellular exosome)	NA	NA	NA	PREDICTED: matrix-remodeling-associated protein 5 [Anser cygnoides domesticus]	NA	2.56268	0.493338	1.23883	5.84663	2.03445	4.32965	0.351727	-1.50747	0.00203958	0.0736148	down	no
106049930	IL4I1	42953	XM_013202358.1	GO:0016491(oxidoreductase activity);GO:0055114(oxidation-reduction process)	00250(Alanine, aspartate and glutamate metabolism);00270(Cysteine and methionine metabolism);00280(Valine, leucine and isoleucine degradation);00350(Tyrosine metabolism);00360(Phenylalanine metabolism);00380(Tryptophan metabolism);00400(Phenylalanine, tyrosine and tryptophan biosynthesis);01100(Metabolic pathways)	K03334	EC:1.4.3.2	PREDICTED: L-amino-acid oxidase [Anser cygnoides domesticus]	NA	50.5322	10.7335	78.3986	6.09724	10.0992	1.32479	7.97116	2.99479	0.00205213	0.0739039	up	no
106045613	TMEM17	35871;35870;35869	XM_013196211.1;XM_013196210.1;XM_013196212.1	GO:0007224(smoothened signaling pathway);GO:0016021(integral component of membrane);GO:0035869(ciliary transition zone);GO:0036038(MKS complex);GO:0060170(ciliary membrane);GO:0060170(ciliary membrane)	NA	NA	NA	PREDICTED: transmembrane protein 17 isoform X1 [Anser cygnoides domesticus];PREDICTED: transmembrane protein 17 isoform X3 [Anser cygnoides domesticus]	NA	0.308672	0.410117	0.513543	0.725845	1.23514	0.943589	0.424273	-1.23693	0.0020987	0.074754	down	no
106040746	OLFM1	26470	XM_013188838.1	GO:0007399(nervous system development);GO:0003190(atrioventricular valve formation);GO:0005615(extracellular space);GO:0005623(cell);GO:0005783(endoplasmic reticulum);GO:0010628(positive regulation of gene expression);GO:0010629(negative regulation of gene expression);GO:0010718(positive regulation of epithelial to mesenchymal transition);GO:0023041(neuronal signal transduction);GO:0030054(cell j…	NA	NA	NA	PREDICTED: noelin isoform X2 [Chaetura pelagica]	NA	0	0.0285444	0.0280517	0.219844	0.300235	0.16985	0.0820317	-3.60768	0.00211439	0.0751485	down	no
106031809	LOC106031809	8567	XR_001204469.1	NA	NA	NA	NA		NA	0	0	0	0.287433	0.276031	0.106357	0.000447881	-11.1246	0.00212602	0.0753971	down	no
106033933	SMYD1	1144	XM_013177733.1	GO:0003714(transcription corepressor activity);GO:0005634(nucleus);GO:0005737(cytoplasm);GO:0006338(chromatin remodeling);GO:0007507(heart development);GO:0010831(positive regulation of myotube differentiation);GO:0035914(skeletal muscle cell differentiation);GO:0045663(positive regulation of myoblast differentiation);GO:0045892(negative regulation of transcription, DNA-templated);GO:0046872(meta…	00310(Lysine degradation);01100(Metabolic pathways)	K11426	EC:2.1.1.354;EC:2.1.1.357	PREDICTED: histone-lysine N-methyltransferase SMYD1 isoform X1 [Anser cygnoides domesticus]	NA	0	0	0	0.304834	0.071302	0	0.000797584	-10.2921	0.00215606	0.0758674	down	no
106042128	CMYA5	29252	XM_013190905.1	GO:0005515(protein binding);GO:0031430(M band);GO:0048471(perinuclear region of cytoplasm)	NA	NA	NA	PREDICTED: cardiomyopathy-associated protein 5 [Anser cygnoides domesticus]	NA	0.363448	0.211046	0.391609	0.144417	0.190966	0.124938	2.09876	1.06954	0.00215792	0.0758674	up	no
106039133	NEU4	23397	XM_013186040.1	GO:0004308(exo-alpha-sialidase activity);GO:0005737(cytoplasm);GO:0005739(mitochondrion);GO:0005764(lysosome);GO:0006516(glycoprotein catabolic process);GO:0006689(ganglioside catabolic process);GO:0009313(oligosaccharide catabolic process);GO:0016020(membrane);GO:0019866(organelle inner membrane);GO:0043231(intracellular membrane-bounded organelle)	00511(Other glycan degradation);00600(Sphingolipid metabolism);01100(Metabolic pathways)	K12357	EC:3.2.1.18	PREDICTED: LOW QUALITY PROTEIN: sialidase-4 [Anser cygnoides domesticus]	NA	0.08657	0.134046	0.140236	0.020823	0	0	17.3295	4.11516	0.0021777	0.0763978	up	no
106041329	BCL2L15	27694	XM_013189690.1	GO:0003674(molecular_function);GO:0005634(nucleus);GO:0005829(cytosol);GO:0008150(biological_process);GO:0042981(regulation of apoptotic process)	NA	NA	NA	PREDICTED: bcl-2-like protein 15 [Anser cygnoides domesticus]	NA	11.111	1.72141	6.0061	1.84448	2.29215	1.52123	3.32961	1.73535	0.00222286	0.0778145	up	no
106029743	LOC106029743	4419;4417;4422	XR_001203333.1;XR_001203328.1;XR_001203329.1	NA	NA	NA	NA		NA	0.0240446	0.0379279	0.0583368	0	0	0	401.031	8.64757	0.00226545	0.0789715	up	no
106032831	LOC106032831	10522;10523	XM_013175989.1;XR_001205057.1	NA	NA	NA	NA	PREDICTED: uncharacterized protein LOC106032831 [Anser cygnoides domesticus]	NA	0.296346	0.228587	0.331425	0.06294	0.100262	0.021313	4.64113	2.21448	0.00236713	0.0816359	up	no
106033812	TNFAIP8L3	12048	XM_013177575.1	GO:0005737(cytoplasm);GO:0005886(plasma membrane);GO:0008526(phosphatidylinositol transporter activity);GO:0015914(phospholipid transport);GO:0035091(phosphatidylinositol binding);GO:0043552(positive regulation of phosphatidylinositol 3-kinase activity);GO:0048017(inositol lipid-mediated signaling);GO:0051897(positive regulation of protein kinase B signaling);GO:0070374(positive regulation of ERK…	NA	NA	NA	tumor necrosis factor alpha-induced protein 8-like protein 3 [Anas platyrhynchos]	NA	2.56918	4.80474	1.92596	8.49952	5.8618	7.67468	0.422031	-1.24458	0.00239773	0.0823867	down	no
106042870	STK17A	30758	XM_013192043.1	GO:0004674(protein serine/threonine kinase activity);GO:0005524(ATP binding);GO:0005634(nucleus)	NA	K08804	EC:2.7.11.1	PREDICTED: serine/threonine-protein kinase 17A [Anser cygnoides domesticus]	NA	10.6295	5.1474	14.6323	4.97769	5.43816	3.39949	2.20112	1.13824	0.00239902	0.0823867	up	no
106041603	LOC106041603	2745;2746	XR_001210549.1;XR_001210548.1	NA	NA	NA	NA	PREDICTED: LOW QUALITY PROTEIN: nuclear factor of activated T-cells, cytoplasmic 2 [Opisthocomus hoazin]	NA	0.0588349	0.0413121	0.0899657	0	0	0	633.709	9.30768	0.00242545	0.0829405	up	no
106033297	RFWD3	11041;11042	XM_013176716.1;XM_013176717.1	GO:0008270(zinc ion binding);GO:0008270(zinc ion binding)	NA	K15691	EC:2.3.2.27	PREDICTED: E3 ubiquitin-protein ligase RFWD3 [Anser cygnoides domesticus]	NA	2.76137	2.80331	5.58562	2.2331	1.00379	1.36732	2.42176	1.27606	0.00243524	0.0829405	up	no
106036939	LOC106036939	18845;18843;18838;18837;18844;18839;18841	XR_001207742.1;XR_001207739.1;XR_001207737.1;XR_001207743.1;XR_001207741.1;XR_001207738.1;XR_001207736.1	NA	NA	NA	NA	hypothetical protein Anapl_10528 [Anas platyrhynchos]	NA	0.270268	0.27091	0.183241	0.0891674	0.146689	0.0527451	2.5101	1.32775	0.00245274	0.0833521	up	no
106041143	HNF4A	2642	XM_013189413.1	GO:0000979(RNA polymerase II core promoter sequence-specific DNA binding);GO:0001046(core promoter sequence-specific DNA binding);GO:0001102(RNA polymerase II activating transcription factor binding);GO:0001228(transcriptional activator activity, RNA polymerase II transcription regulatory region sequence-specific DNA binding);GO:0003700(DNA binding transcription factor activity);GO:0003707(steroi…	NA	NA	NA	PREDICTED: hepatocyte nuclear factor 4-alpha [Anser cygnoides domesticus]	NA	14.7711	8.76164	11.1543	7.85006	4.70155	1.85927	2.407	1.26724	0.00246616	0.0836336	up	no
106045870	LOC106045870	36296;36299;36298	XR_001212976.1;XR_001212972.1;XR_001212973.1	NA	NA	NA	NA	hypothetical protein Anapl_07620 [Anas platyrhynchos];hypothetical protein Anapl_07621 [Anas platyrhynchos]	NA	0.958351	1.11375	0.287841	0.412848	0.163657	0.0749396	3.62263	1.85704	0.00248662	0.0839776	up	no
106036399	FGF10	17533	XM_013181804.1	GO:0000132(establishment of mitotic spindle orientation);GO:0000187(activation of MAPK activity);GO:0001759(organ induction);GO:0001823(mesonephros development);GO:0001974(blood vessel remodeling);GO:0003338(metanephros morphogenesis);GO:0005111(type 2 fibroblast growth factor receptor binding);GO:0005615(extracellular space);GO:0005634(nucleus);GO:0005886(plasma membrane);GO:0007368(determinatio…	04010(MAPK signaling pathway);04020(Calcium signaling pathway);04810(Regulation of actin cytoskeleton)	NA	NA	fibroblast growth factor 10 precursor [Gallus gallus]	NA	0.252473	0.134217	0.418599	0.0236423	0.103421	0.0533334	4.46398	2.15833	0.00251619	0.0848001	up	no
106031310	LOC106031310	729;725;726;730;728;724	XR_001204232.1;XR_001204226.1;XR_001204228.1;XR_001204234.1;XR_001204231.1;XR_001204225.1	NA	NA	NA	NA	hypothetical protein Anapl_06271 [Anas platyrhynchos];hypothetical protein CIB84_010585, partial [Bambusicola thoracicus]	NA	0.406033	0.858052	0.691733	1.28627	1.90262	1.73361	0.397323	-1.33162	0.00258701	0.087007	down	no
106029829	CERS6	4890	XM_013171147.1	GO:0003677(DNA binding);GO:0005634(nucleus);GO:0005783(endoplasmic reticulum);GO:0016021(integral component of membrane);GO:0046513(ceramide biosynthetic process);GO:0050291(sphingosine N-acyltransferase activity)	00600(Sphingolipid metabolism);01100(Metabolic pathways)	K23727	EC:2.3.1.291	PREDICTED: ceramide synthase 6 [Anser cygnoides domesticus]	NA	0	0	0.028239	0.177491	0.188025	0.078141	0.0636505	-3.97368	0.00259288	0.0870246	down	no
106045868	PIFO	36306;36304;36303;36309;36308;36307	XM_013196617.1;XM_013196620.1;XM_013196619.1;XM_013196618.1;XM_013196615.1;XM_013196614.1	GO:0005634(nucleus);GO:0005802(trans-Golgi network);GO:0017137(Rab GTPase binding);GO:0019894(kinesin binding);GO:0019901(protein kinase binding);GO:0031344(regulation of cell projection organization);GO:0033674(positive regulation of kinase activity);GO:0036064(ciliary basal body);GO:0043015(gamma-tubulin binding);GO:0048487(beta-tubulin binding);GO:0048487(beta-tubulin binding)	NA	NA	NA	PREDICTED: protein pitchfork isoform X4 [Anser cygnoides domesticus];PREDICTED: protein pitchfork isoform X7 [Anser cygnoides domesticus];PREDICTED: protein pitchfork isoform X6 [Anser cygnoides domesticus];PREDICTED: protein pitchfork isoform X5 [Anser cygnoides domesticus];PREDICTED: protein pitchfork isoform X2 [Anser cygnoides domesticus];PREDICTED: protein pitchfork isoform X1 [Anser cygnoid…	NA	1.3806	1.28431	1.13511	0.319672	0.509294	0.0543552	4.30197	2.105	0.00271049	0.0902276	up	no
106044016	GPR137C	33075	XM_013193817.1	GO:0016021(integral component of membrane)	NA	NA	NA	PREDICTED: integral membrane protein GPR137C [Anser cygnoides domesticus]	NA	1.08655	0.978318	0.65334	1.39226	2.02867	2.20007	0.483582	-1.04817	0.0027226	0.0904459	down	no
106036392	LOC106036392	17744	XM_013181796.1	GO:0005576(extracellular region)	NA	NA	NA	PREDICTED: avidin-like [Anser cygnoides domesticus]	NA	0.825792	0.215245	0.691574	0.150912	0.07544	0.1084	5.1758	2.37178	0.00280632	0.0926599	up	no
106049680	GSDMA	42630	XM_013202072.1	GO:0001786(phosphatidylserine binding);GO:0003674(molecular_function);GO:0005546(phosphatidylinositol-4,5-bisphosphate binding);GO:0005575(cellular_component);GO:0005737(cytoplasm);GO:0005886(plasma membrane);GO:0008150(biological_process);GO:0012501(programmed cell death);GO:0016020(membrane);GO:0042742(defense response to bacterium);GO:0070269(pyroptosis);GO:0070273(phosphatidylinositol-4-phosp…	NA	NA	NA	PREDICTED: gasdermin-A [Anser cygnoides domesticus]	NA	3.88564	2.06455	2.1759	0.773313	0.776269	1.73864	2.47127	1.30525	0.00296014	0.0967395	up	no
106046762	PPP1R27	37924	XM_013197918.1	GO:0004857(enzyme inhibitor activity);GO:0005737(cytoplasm);GO:0010923(negative regulation of phosphatase activity);GO:0019208(phosphatase regulator activity);GO:0019902(phosphatase binding)	NA	NA	NA	protein disulfide-isomerase [Limosa lapponica baueri]	NA	0.403825	0.238444	0.400538	0	0	0	3476.02	11.7632	0.00296554	0.0967395	up	no
106031808	GPR18	8571	XM_013174437.1	GO:0004930(G-protein coupled receptor activity);GO:0007186(G-protein coupled receptor signaling pathway);GO:0016021(integral component of membrane)	NA	NA	NA	PREDICTED: N-arachidonyl glycine receptor [Anser cygnoides domesticus]	NA	1.76073	2.72131	3.54997	0.774268	1.72314	0.548784	2.63674	1.39875	0.00303061	0.0984053	up	no
106038172	LOC106038172	2041	XM_013184493.1	GO:0005576(extracellular region);GO:0016021(integral component of membrane)	NA	NA	NA	PREDICTED: LOW QUALITY PROTEIN: cell surface glycoprotein CD200 receptor 1-A-like [Anser cygnoides domesticus]	NA	2.67386	1.86249	5.04063	1.01758	1.71598	0.548913	2.91762	1.54479	0.00303474	0.0984053	up	no
106048805	LOC106048805	41338	XR_001214285.1	NA	NA	NA	NA		NA	0.789538	1.41287	0.50373	1.57577	3.73732	3.27377	0.315148	-1.6659	0.00306567	0.0990137	down	no
106038922	LOC106038922	22851	XM_013185770.1	GO:0004452(isopentenyl-diphosphate delta-isomerase activity);GO:0008299(isoprenoid biosynthetic process);GO:0016787(hydrolase activity)	00900(Terpenoid backbone biosynthesis);01100(Metabolic pathways)	K01823	EC:5.3.3.2	PREDICTED: isopentenyl-diphosphate Delta-isomerase 1-like [Anser cygnoides domesticus]	NA	77.9055	68.2596	36.3277	167.641	96.3827	102.442	0.497981	-1.00584	0.00309182	0.0996606	down	no
106042878	LOC106042878	30714	XR_001211348.1	NA	NA	NA	NA		NA	0	0	0	0.056698	0.057545	0.080806	0.00153808	-9.34466	0.00312691	0.100593	down	no
106037322	LIPG	19691	XM_013183181.1	GO:0004465(lipoprotein lipase activity);GO:0005615(extracellular space);GO:0005769(early endosome);GO:0005794(Golgi apparatus);GO:0006629(lipid metabolic process);GO:0008970(phosphatidylcholine 1-acylhydrolase activity);GO:0009986(cell surface);GO:0010983(positive regulation of high-density lipoprotein particle clearance);GO:0032376(positive regulation of cholesterol transport);GO:0034375(high-de…	00561(Glycerolipid metabolism);01100(Metabolic pathways)	K22284	EC:3.1.1.3	PREDICTED: endothelial lipase [Anser cygnoides domesticus]	NA	3.71141	7.06999	2.70456	2.41113	1.80018	1.92039	2.19938	1.1371	0.00316773	0.101505	up	no
106032963	PLK3	11010	XM_013176182.1	GO:0000082(G1/S transition of mitotic cell cycle);GO:0000122(negative regulation of transcription by RNA polymerase II);GO:0000302(response to reactive oxygen species);GO:0002039(p53 binding);GO:0004674(protein serine/threonine kinase activity);GO:0005524(ATP binding);GO:0005730(nucleolus);GO:0005795(Golgi stack);GO:0005813(centrosome);GO:0006468(protein phosphorylation);GO:0006970(response to os…	04068(FoxO signaling pathway);04625(C-type lectin receptor signaling pathway)	K08862	EC:2.7.11.21	PREDICTED: serine/threonine-protein kinase PLK3 [Anser cygnoides domesticus]	NA	2.25805	2.76264	2.36301	1.1214	1.74153	0.771037	2.03185	1.0228	0.00317897	0.101665	up	no
106032217	ANAPC10	9322;9321;9318;9319;9327;9329	XR_001204689.1;XR_001204688.1;XM_013175056.1;XR_001204687.1;XM_013175058.1;XM_013175055.1	GO:0005680(anaphase-promoting complex);GO:0005737(cytoplasm);GO:0030071(regulation of mitotic metaphase/anaphase transition);GO:0031145(anaphase-promoting complex-dependent catabolic process);GO:0051301(cell division);GO:0070979(protein K11-linked ubiquitination);GO:0070979(protein K11-linked ubiquitination)	04110(Cell cycle);04114(Oocyte meiosis);04120(Ubiquitin mediated proteolysis);04914(Progesterone-mediated oocyte maturation);04914(Progesterone-mediated oocyte maturation)	NA	NA	PREDICTED: anaphase-promoting complex subunit 10 isoform X3 [Anser cygnoides domesticus];PREDICTED: anaphase-promoting complex subunit 10 isoform X2 [Anser cygnoides domesticus];PREDICTED: anaphase-promoting complex subunit 10 isoform X1 [Anser cygnoides domesticus]	NA	0.555239	0.318055	0.362057	0.944473	0.938332	0.600787	0.497405	-1.00751	0.00320292	0.10203	down	no
106036178	DAW1	17425	XM_013181442.1	GO:0007368(determination of left/right symmetry);GO:0007507(heart development)	NA	NA	NA	PREDICTED: dynein assembly factor with WDR repeat domains 1, partial [Anser cygnoides domesticus]	NA	9.61058	1.54644	4.71672	1.5578	1.82745	1.90675	2.99958	1.58476	0.00321315	0.10203	up	no
106047419	DUOX2	39132	XM_013198886.1	GO:0004601(peroxidase activity);GO:0005509(calcium ion binding);GO:0006590(thyroid hormone generation);GO:0006979(response to oxidative stress);GO:0009566(fertilization);GO:0009615(response to virus);GO:0016021(integral component of membrane);GO:0016174(NAD(P)H oxidase activity);GO:0019221(cytokine-mediated signaling pathway);GO:0020037(heme binding);GO:0030282(bone mineralization);GO:0030878(thy…	NA	K13411	EC:1.6.3.1	PREDICTED: dual oxidase 2 [Anser cygnoides domesticus]	NA	0	0	0	0.026017	0.084383	0.012069	0.0024496	-8.67324	0.00322026	0.10203	down	no
106041857	LOC106041857	28860;28861	XR_001210754.1;XR_001210753.1	NA	NA	NA	NA		NA	0	0	0	0.145489	0.041152	0.0539653	0.00124685	-9.64749	0.00322174	0.10203	down	no
106041841	SYCP2L	28649;28645;28650	XM_013190452.1;XM_013190453.1;XM_013190455.1	GO:0005654(nucleoplasm);GO:0005654(nucleoplasm)	NA	NA	NA	PREDICTED: synaptonemal complex protein 2-like [Anser cygnoides domesticus]	NA	0.067128	0.056547	0.059679	0.262155	0.082916	0.638568	0.186404	-2.4235	0.0032406	0.102077	down	no
106047581	PLN	39393;39394;39392	XR_001213859.1;XM_013199150.1;XR_001213858.1	GO:0005246(calcium channel regulator activity);GO:0006816(calcium ion transport);GO:0006874(cellular calcium ion homeostasis);GO:0007219(Notch signaling pathway);GO:0010459(negative regulation of heart rate);GO:0010881(regulation of cardiac muscle contraction by regulation of the release of sequestered calcium ion);GO:0031966(mitochondrial membrane);GO:0033017(sarcoplasmic reticulum membrane);GO:…	04020(Calcium signaling pathway);04261(Adrenergic signaling in cardiomyocytes);04261(Adrenergic signaling in cardiomyocytes)	NA	NA	hypothetical protein AV530_005537 [Patagioenas fasciata monilis]	NA	0.217405	0.351595	0.142493	0.591205	0.576618	0.655639	0.390188	-1.35776	0.00330052	0.10314	down	no
106029630	LOC106029630	43382	XM_013170915.1	GO:0004878(complement component C5a receptor activity);GO:0016323(basolateral plasma membrane);GO:0042789(mRNA transcription by RNA polymerase II);GO:0045177(apical part of cell);GO:0050679(positive regulation of epithelial cell proliferation);GO:0070374(positive regulation of ERK1 and ERK2 cascade)	04080(Neuroactive ligand-receptor interaction)	NA	NA	PREDICTED: C5a anaphylatoxin chemotactic receptor 1-like, partial [Anser cygnoides domesticus]	NA	12.9984	8.06543	15.5946	7.68509	5.50259	1.99051	2.4152	1.27214	0.0033035	0.10314	up	no
106047215	AJAP1	38711	XM_013198578.1	GO:0016021(integral component of membrane)	NA	NA	NA	PREDICTED: adherens junction-associated protein 1 [Anser cygnoides domesticus]	NA	0	0.041632	0.15045	0.266063	0.452447	1.2898	0.0956436	-3.38619	0.00330747	0.10314	down	no
106042934	POC5	30770;30767;30764;30765;30766;30768	XM_013192158.1;XM_013192163.1;XM_013192157.1;XM_013192159.1;XM_013192156.1;XM_013192162.1	GO:0005813(centrosome);GO:0005813(centrosome)	NA	NA	NA	PREDICTED: centrosomal protein POC5 isoform X3 [Anser cygnoides domesticus];PREDICTED: centrosomal protein POC5 isoform X1 [Anser cygnoides domesticus];PREDICTED: centrosomal protein POC5 isoform X2 [Anser cygnoides domesticus];PREDICTED: centrosomal protein POC5 isoform X4 [Anser cygnoides domesticus]	NA	2.2375	2.70436	2.1713	0.782332	1.22562	1.50555	2.02452	1.01758	0.00341517	0.106295	up	no
106043936	SCEL	32768	XM_013193694.1	GO:0005737(cytoplasm);GO:0008270(zinc ion binding);GO:0009790(embryo development);GO:0030216(keratinocyte differentiation);GO:0070062(extracellular exosome)	NA	NA	NA	PREDICTED: sciellin isoform X1 [Anser cygnoides domesticus]	NA	0.0794272	0	0.0447309	0.565313	0.143751	0.231392	0.132019	-2.92118	0.00348043	0.107504	down	no
106043093	LOC106043093	31152	XM_013192389.1	GO:0001632(leukotriene B4 receptor activity);GO:0005887(integral component of plasma membrane);GO:0006954(inflammatory response);GO:0007200(phospholipase C-activating G-protein coupled receptor signaling pathway);GO:0007218(neuropeptide signaling pathway);GO:0008528(G-protein coupled peptide receptor activity)	04080(Neuroactive ligand-receptor interaction)	NA	NA	PREDICTED: C3a anaphylatoxin chemotactic receptor-like [Anser cygnoides domesticus]	NA	0.980949	1.64447	0.827858	2.42625	2.54858	2.67779	0.451254	-1.14799	0.00352916	0.108802	down	no
106035752	LOC106035752	16534;16532;16533	XM_013180797.1;XM_013180795.1;XM_013180796.1	GO:0004896(cytokine receptor activity);GO:0016021(integral component of membrane);GO:0019221(cytokine-mediated signaling pathway);GO:0019221(cytokine-mediated signaling pathway)	04060(Cytokine-cytokine receptor interaction);04060(Cytokine-cytokine receptor interaction)	NA	NA	PREDICTED: granulocyte-macrophage colony-stimulating factor receptor subunit alpha-like isoform X3 [Anser cygnoides domesticus];PREDICTED: granulocyte-macrophage colony-stimulating factor receptor subunit alpha-like isoform X1 [Anser cygnoides domesticus];PREDICTED: granulocyte-macrophage colony-stimulating factor receptor subunit alpha-like isoform X2 [Anser cygnoides domesticus]	NA	2.21597	1.95209	4.6321	1.27557	1.886	0.731505	2.26046	1.17662	0.00354887	0.108997	up	no
106034950	ARHGAP28	14840;14841	XM_013179401.1;XM_013179402.1	GO:0005654(nucleoplasm);GO:0007165(signal transduction);GO:0030054(cell junction);GO:0030054(cell junction)	NA	NA	NA	PREDICTED: rho GTPase-activating protein 28 isoform X1 [Anser cygnoides domesticus]	NA	0.733968	0.264784	0.410923	0.894362	1.15263	0.927281	0.473956	-1.07718	0.00359847	0.109999	down	no
106033939	KRCC1	1146;1149;1148;1147	XM_013177773.1;XM_013177766.1;XM_013177800.1;XM_013177792.1	GO:0002039(p53 binding);GO:0003723(RNA binding);GO:0072332(intrinsic apoptotic signaling pathway by p53 class mediator);GO:0072332(intrinsic apoptotic signaling pathway by p53 class mediator)	NA	NA	NA	PREDICTED: lysine-rich coiled-coil protein 1 isoform X3 [Anser cygnoides domesticus];PREDICTED: lysine-rich coiled-coil protein 1 isoform X2 [Anser cygnoides domesticus];PREDICTED: lysine-rich coiled-coil protein 1 isoform X6 [Anser cygnoides domesticus];PREDICTED: lysine-rich coiled-coil protein 1 isoform X5 [Anser cygnoides domesticus]	NA	0.128714	0.0585977	0.0495116	0.448464	0.122646	0.234536	0.293954	-1.76634	0.00360498	0.109999	down	no
106034136	LOC106034136	13092	XM_013178073.1	GO:0004222(metalloendopeptidase activity);GO:0005509(calcium ion binding);GO:0006508(proteolysis);GO:0008270(zinc ion binding);GO:0031012(extracellular matrix)	NA	K01394	EC:3.4.24.17	PREDICTED: stromelysin-1-like [Anser cygnoides domesticus]	NA	0.121839	0	0.477384	0	0	0	1997.41	10.9639	0.00361063	0.109999	up	no
106043661	IQCH	32207;32203;32204	XM_013193223.1;XM_013193222.1;XM_013193220.1	GO:0003674(molecular_function);GO:0005575(cellular_component);GO:0008150(biological_process);GO:0008150(biological_process)	NA	NA	NA	IQ domain-containing protein H isoform X1 [Anas platyrhynchos];PREDICTED: IQ domain-containing protein H isoform X4 [Anser cygnoides domesticus]	NA	0.25967	0.128451	1.81727	0.16168	0.129763	0.141279	5.09656	2.34952	0.00365341	0.110334	up	no
106044980	LOC106044980	34665;34666	XR_001212564.1;XR_001212565.1	NA	NA	NA	NA	hypothetical protein Anapl_15820 [Anas platyrhynchos]	NA	0	0.049728	0.038173	0.384189	0.065045	0.457415	0.0969516	-3.36659	0.00371828	0.111672	down	no
106046491	IL17C	37445	XM_013197561.1	GO:0005125(cytokine activity);GO:0005126(cytokine receptor binding);GO:0005615(extracellular space);GO:0006954(inflammatory response);GO:0007166(cell surface receptor signaling pathway)	NA	NA	NA	PREDICTED: interleukin-17C [Anser cygnoides domesticus]	NA	0.384048	1.2084	2.15713	0.115711	0.111212	0	16.5236	4.04645	0.00382096	0.113947	up	no
106038090	HMGCL	20815	XM_013184375.1	GO:0004419(hydroxymethylglutaryl-CoA lyase activity);GO:0005739(mitochondrion);GO:0046951(ketone body biosynthetic process)	00072(Synthesis and degradation of ketone bodies);00280(Valine, leucine and isoleucine degradation);00650(Butanoate metabolism);01100(Metabolic pathways);04146(Peroxisome)	K01640	EC:4.1.3.4	hypothetical protein CIB84_000505 [Bambusicola thoracicus]	NA	539.324	670.233	830.238	732.462	1452.43	2542.86	0.431451	-1.21273	0.00387745	0.114967	down	no
106043746	LOC106043746	32408;32409;32411	XM_013193421.1;XM_013193419.1;XM_013193423.1	GO:0005737(cytoplasm);GO:0035869(ciliary transition zone);GO:0035869(ciliary transition zone)	NA	NA	NA	PREDICTED: UNC119-binding protein C5orf30 homolog isoform X1 [Anser cygnoides domesticus];PREDICTED: UNC119-binding protein C5orf30 homolog isoform X3 [Anser cygnoides domesticus]	NA	1.84817	1.04249	1.47275	1.62465	3.97988	3.4241	0.483285	-1.04905	0.00393051	0.115907	down	no
106039421	TMEM56	23920;23917;23919	XM_013186581.1;XM_013186586.1;XM_013186580.1	GO:0016021(integral component of membrane);GO:0016021(integral component of membrane)	NA	NA	NA	PREDICTED: transmembrane protein 56 [Anser cygnoides domesticus]	NA	0.541644	0.891403	0.605502	1.49065	1.53383	1.54988	0.445646	-1.16603	0.00394616	0.116158	down	no
106048450	PROK1	40790	XM_013200368.1	GO:0000187(activation of MAPK activity);GO:0001664(G-protein coupled receptor binding);GO:0005576(extracellular region);GO:0007623(circadian rhythm);GO:0008284(positive regulation of cell proliferation);GO:0045765(regulation of angiogenesis)	NA	NA	NA	PREDICTED: prokineticin-1 [Meleagris gallopavo]	NA	0.227827	0.172675	0.106431	0.567838	0.5087	0.345759	0.356419	-1.48836	0.0039624	0.116426	down	no
106041306	LOC106041306	27648;27646;27644;27651;27647;27654;27649;27645;27652;27650;27653	XR_001210418.1;XR_001210420.1;XR_001210424.1;XR_001210423.1;XR_001210417.1;XR_001210427.1;XR_001210421.1;XR_001210419.1;XR_001210425.1;XR_001210422.1;XR_001210426.1	NA	NA	NA	NA	hypothetical protein llap_5067 [Limosa lapponica baueri]	NA	7.44516	7.0535	9.51342	6.91594	29.6434	21.854	0.411072	-1.28254	0.00398368	0.11684	down	no
106030429	GCLC	5960;5962;5961	XM_013172274.1;XM_013172272.1;XM_013172273.1	GO:0000287(magnesium ion binding);GO:0004357(glutamate-cysteine ligase activity);GO:0005829(cytosol);GO:0006534(cysteine metabolic process);GO:0006536(glutamate metabolic process);GO:0006750(glutathione biosynthetic process);GO:0006979(response to oxidative stress);GO:0008637(apoptotic mitochondrial changes);GO:0009408(response to heat);GO:0009410(response to xenobiotic stimulus);GO:0009725(respo…	00270(Cysteine and methionine metabolism);00480(Glutathione metabolism);01100(Metabolic pathways);01240(Biosynthesis of cofactors);04216(Ferroptosis);04216(Ferroptosis)	K11204	EC:6.3.2.2	PREDICTED: glutamate--cysteine ligase catalytic subunit isoform X2 [Anser cygnoides domesticus];PREDICTED: glutamate--cysteine ligase catalytic subunit isoform X1 [Anser cygnoides domesticus]	NA	37.0291	51.9931	34.2217	41.6	132.157	105.56	0.441233	-1.18039	0.00402787	0.117085	down	no
106042649	PTCHD3	30396	XM_013191693.1	GO:0016021(integral component of membrane)	NA	NA	NA	PREDICTED: patched domain-containing protein 3 [Anser cygnoides domesticus]	NA	1.19123	0.725273	0.367276	0.329459	0.188461	0.20574	3.15588	1.65804	0.004028	0.117085	up	no
106039529	LOC106039529	24134;24138;24135;24140	XR_001209323.1;XR_001209327.1;XR_001209326.1;XR_001209325.1	NA	NA	NA	NA	hypothetical protein Anapl_12543 [Anas platyrhynchos];hypothetical protein AV530_005324 [Patagioenas fasciata monilis]	NA	0.0173702	0.0648387	0.0192031	0.200051	0.125691	0.172883	0.203383	-2.29773	0.00406987	0.117881	down	no
106030656	LOC106030656	6180	XM_013172551.1	GO:0005215(transporter activity);GO:0005504(fatty acid binding);GO:0006810(transport);GO:0050727(regulation of inflammatory response)	03320(PPAR signaling pathway)	NA	NA	PREDICTED: fatty acid-binding protein, adipocyte-like [Anser cygnoides domesticus]	NA	0.113386	0	0	1.19023	0.919001	0.168763	0.0497746	-4.32845	0.00413361	0.119303	down	no
106036279	LOC106036279	17703;17702	XR_001207217.1;XR_001207218.1	NA	NA	NA	NA		NA	0.41305	0	0.0907782	0	0	0	1679.43	10.7138	0.00420127	0.120502	up	no
106037180	ARL13B	2348	XM_013182982.1	GO:0001947(heart looping);GO:0005525(GTP binding);GO:0005622(intracellular);GO:0005930(axoneme);GO:0007224(smoothened signaling pathway);GO:0007264(small GTPase mediated signal transduction);GO:0009953(dorsal/ventral pattern formation);GO:0021532(neural tube patterning);GO:0021830(interneuron migration from the subpallium to the cortex);GO:0021943(formation of radial glial scaffolds);GO:0031514(m…	NA	NA	NA	PREDICTED: ADP-ribosylation factor-like protein 13B [Anser cygnoides domesticus]	NA	15.4451	4.18431	7.80236	3.64274	4.86308	4.0407	2.1864	1.12856	0.00422106	0.120502	up	no
106049183	SARM1	41869	XM_013201367.1	GO:0005874(microtubule);GO:0007165(signal transduction);GO:0009749(response to glucose);GO:0030425(dendrite);GO:0031315(extrinsic component of mitochondrial outer membrane);GO:0042981(regulation of apoptotic process);GO:0045202(synapse);GO:0048814(regulation of dendrite morphogenesis);GO:1901214(regulation of neuron death)	NA	NA	NA	PREDICTED: sterile alpha and TIR motif-containing protein 1, partial [Anser cygnoides domesticus]	NA	1.14086	2.13096	1.13239	0.828815	0.698058	0.595406	2.07523	1.05327	0.00423957	0.120502	up	no
106033292	CX3CL1	11139	XM_013176709.1	NA	04060(Cytokine-cytokine receptor interaction)	NA	NA	PREDICTED: fractalkine [Anser cygnoides domesticus]	NA	1.045	2.22423	2.60744	0.669394	1.33045	0.511339	2.3402	1.22663	0.0043165	0.122198	up	no
106048853	STC1	41426;41425	XM_013200966.1;XM_013200964.1	GO:0001886(endothelial cell morphogenesis);GO:0003421(growth plate cartilage axis specification);GO:0005179(hormone activity);GO:0005615(extracellular space);GO:0005634(nucleus);GO:0005737(cytoplasm);GO:0006874(cellular calcium ion homeostasis);GO:0010596(negative regulation of endothelial cell migration);GO:0035988(chondrocyte proliferation);GO:0044070(regulation of anion transport);GO:0051926(n…	NA	NA	NA	Stanniocalcin-1, partial [Anas platyrhynchos];PREDICTED: stanniocalcin-1 isoform X1 [Anser cygnoides domesticus]	NA	0.330177	0.342706	0.283039	0.158766	0.10495	0.052355	3.02439	1.59664	0.00436422	0.123219	up	no
106048076	LOC106048076	40220	XM_013199861.1	GO:0004866(endopeptidase inhibitor activity);GO:0005615(extracellular space);GO:0010951(negative regulation of endopeptidase activity)	NA	NA	NA	PREDICTED: LOW QUALITY PROTEIN: alpha-2-macroglobulin-like protein 1 [Anser cygnoides domesticus]	NA	6.83199	19.0435	15.0686	29.1862	32.3291	28.749	0.453602	-1.1405	0.00436768	0.123219	down	no
106036638	LOC106036638	18297	XM_013182153.1	GO:0005887(integral component of plasma membrane);GO:0007616(long-term memory);GO:0008542(visual learning);GO:0070062(extracellular exosome)	NA	NA	NA	PREDICTED: LOW QUALITY PROTEIN: leucine-rich repeat neuronal protein 4-like [Anser cygnoides domesticus]	NA	0.067624	0.070456	0.042878	0.937601	0.066489	0.103706	0.16335	-2.61397	0.0044639	0.125498	down	no
106034734	CACNG5	14212;14214	XM_013179068.1;XM_013179069.1	GO:0005245(voltage-gated calcium channel activity);GO:0016247(channel regulator activity);GO:0019226(transmission of nerve impulse);GO:0032281(AMPA glutamate receptor complex);GO:0070588(calcium ion transmembrane transport);GO:2000311(regulation of AMPA receptor activity);GO:2000311(regulation of AMPA receptor activity)	04010(MAPK signaling pathway);04260(Cardiac muscle contraction);04261(Adrenergic signaling in cardiomyocytes);04261(Adrenergic signaling in cardiomyocytes)	NA	NA	voltage-dependent calcium channel gamma-5 subunit [Anas platyrhynchos]	NA	0	0	0	0.00700525	0.0174565	0.0398527	0.00466458	-7.74404	0.00450268	0.12637	down	no
106035872	SLC41A2	16646;16645;16644	XM_013180969.1;XM_013180968.1;XM_013180970.1	GO:0005886(plasma membrane);GO:0008324(cation transmembrane transporter activity);GO:0016021(integral component of membrane);GO:0055085(transmembrane transport);GO:0098655(cation transmembrane transport);GO:0098655(cation transmembrane transport)	NA	NA	NA	PREDICTED: solute carrier family 41 member 2 [Anser cygnoides domesticus]	NA	4.42833	1.80065	5.33657	1.50774	2.45384	1.55918	2.09492	1.0669	0.00454021	0.127204	up	no
106041530	NTS	28180	XM_013190060.1	GO:0005623(cell)	04080(Neuroactive ligand-receptor interaction)	NA	NA	neurotensin/neuromedin N [Amazona aestiva]	NA	0.562492	0.52379	0.262383	0.061698	0.102835	0.147721	4.31913	2.11074	0.00460829	0.128448	up	no
106032294	LOC106032294	9565	XR_001204764.1	NA	NA	NA	NA		NA	0	0	0	0.596585	0.382241	0.32766	0.000229624	-12.0884	0.00463967	0.128501	down	no
106041678	LOC106041678	28448;28450;28445;28447;28449;28444;28446	XM_013190261.1;XM_013190259.1;XM_013190256.1;XM_013190258.1;XM_013190262.1;XM_013190260.1;XM_013190257.1	GO:0004909(interleukin-1, Type I, activating receptor activity);GO:0016021(integral component of membrane);GO:0070498(interleukin-1-mediated signaling pathway);GO:0070498(interleukin-1-mediated signaling pathway)	04060(Cytokine-cytokine receptor interaction);04060(Cytokine-cytokine receptor interaction)	NA	NA	PREDICTED: interleukin-1 receptor-like 2 isoform X2 [Anser cygnoides domesticus];PREDICTED: interleukin-1 receptor-like 2 isoform X1 [Anser cygnoides domesticus]	NA	20.32	23.1009	28.5463	18.4426	8.28954	3.83715	2.35423	1.23525	0.0046477	0.128501	up	no
106043567	LOC106043567	31963;31964;31966;31965;31967	XR_001211766.1;XR_001211767.1;XR_001211769.1;XR_001211768.1;XR_001211770.1	GO:0007165(signal transduction);GO:0007165(signal transduction)	NA	NA	NA	caspase recruitment domain-containing protein 8 isoform X7 [Gallus gallus];caspase recruitment domain-containing protein 8 isoform X1 [Anas platyrhynchos]	NA	0.392504	0.387388	0.358597	0.537561	0.989186	0.934695	0.462529	-1.11238	0.00464967	0.128501	down	no
106038074	FNDC5	20852	XM_013184353.1	GO:0005576(extracellular region);GO:0005783(endoplasmic reticulum);GO:0005886(plasma membrane);GO:0014850(response to muscle activity);GO:0016021(integral component of membrane);GO:0090336(positive regulation of brown fat cell differentiation)	NA	NA	NA	fibronectin type III domain-containing protein 5 isoform X1 [Dromaius novaehollandiae]	NA	0.115875	0.476609	0.352897	0.0501539	0.128491	0.0423633	4.27758	2.09679	0.00472881	0.129807	up	no
106044592	LOC106044592	33965;33967	XM_013194695.1;XM_013194694.1	NA	NA	NA	NA	PREDICTED: ankyrin repeat domain-containing protein 26-like [Anser cygnoides domesticus]	NA	0.61294	0.697661	0.556751	1.87381	1.10739	1.03526	0.464926	-1.10493	0.00481149	0.131707	down	no
106031664	RAD51B	8246;8237;8241;8238	XM_013174154.1;XM_013174149.1;XM_013174148.1;XM_013174146.1	GO:0000150(recombinase activity);GO:0000400(four-way junction DNA binding);GO:0000707(meiotic DNA recombinase assembly);GO:0003690(double-stranded DNA binding);GO:0003697(single-stranded DNA binding);GO:0004520(endodeoxyribonuclease activity);GO:0005524(ATP binding);GO:0005657(replication fork);GO:0006312(mitotic recombination);GO:0007131(reciprocal meiotic recombination);GO:0008094(DNA-dependent…	03440(Homologous recombination);03440(Homologous recombination)	NA	NA	PREDICTED: DNA repair protein RAD51 homolog 2 isoform X8 [Anser cygnoides domesticus];PREDICTED: DNA repair protein RAD51 homolog 2 isoform X3 [Anser cygnoides domesticus];PREDICTED: DNA repair protein RAD51 homolog 2 isoform X2 [Anser cygnoides domesticus];PREDICTED: DNA repair protein RAD51 homolog 2 isoform X1 [Anser cygnoides domesticus]	NA	1.12202	0.859342	1.30018	0.68009	0.413143	0.515563	2.03975	1.02839	0.00483124	0.131707	up	no
106041042	LOC106041042	27240	XM_013189267.1	GO:0005576(extracellular region);GO:0006955(immune response);GO:0008009(chemokine activity);GO:0060326(cell chemotaxis)	04060(Cytokine-cytokine receptor interaction);04620(Toll-like receptor signaling pathway);04623(Cytosolic DNA-sensing pathway)	NA	NA	PREDICTED: C-C motif chemokine 4-like [Anser cygnoides domesticus]	NA	2.45367	1.70424	5.63277	0.199731	1.68307	0.36668	4.35242	2.12182	0.00483442	0.131707	up	no
106037044	LOC106037044	19196	XM_013182748.1	GO:0004356(glutamate-ammonia ligase activity);GO:0005524(ATP binding);GO:0006542(glutamine biosynthetic process)	00220(Arginine biosynthesis);00250(Alanine, aspartate and glutamate metabolism);00630(Glyoxylate and dicarboxylate metabolism);00910(Nitrogen metabolism);01100(Metabolic pathways);01230(Biosynthesis of amino acids);04217(Necroptosis)	K01915	EC:6.3.1.2	glutamine synthetase isoform X1 [Anas platyrhynchos]	NA	9.97405	3.55642	9.36697	3.81658	4.17005	2.03882	2.28393	1.19152	0.00483809	0.131707	up	no
106041367	PYROXD2	78	XM_013190129.1	GO:0016491(oxidoreductase activity);GO:0055114(oxidation-reduction process)	NA	NA	NA	PREDICTED: pyridine nucleotide-disulfide oxidoreductase domain-containing protein 2 [Anser cygnoides domesticus]	NA	5.02606	4.13143	1.19992	11.0834	5.69399	9.64867	0.391939	-1.3513	0.00492534	0.133361	down	no
106047367	MATN3	39018	XM_013198824.1	GO:0005509(calcium ion binding)	NA	NA	NA	PREDICTED: matrilin-3 [Anser cygnoides domesticus]	NA	0.826336	0.608909	0.509162	0.164057	0.158348	0	6.03095	2.59238	0.00504835	0.135514	up	no
106036512	PEX11A	17762;17763	XM_013181959.1;XR_001207360.1	GO:0005778(peroxisomal membrane);GO:0005779(integral component of peroxisomal membrane);GO:0007165(signal transduction);GO:0016559(peroxisome fission);GO:0042803(protein homodimerization activity);GO:0044375(regulation of peroxisome size);GO:0050873(brown fat cell differentiation);GO:0050873(brown fat cell differentiation)	04146(Peroxisome);04146(Peroxisome)	NA	NA	PREDICTED: peroxisomal membrane protein 11A [Anser cygnoides domesticus]	NA	3.20385	9.50175	7.56816	10.103	16.2145	28.3702	0.370719	-1.4316	0.00510246	0.136161	down	no
106029604	LOC106029604	43355	XM_013170891.1	NA	NA	NA	NA	PREDICTED: uncharacterized protein LOC106029604, partial [Anser cygnoides domesticus]	NA	0.233403	0.1169	0.070187	0	0	0	1401.63	10.4529	0.00512704	0.136592	up	no
gene-LOC106034583	LOC106034583	13838	gene-LOC106034583	GO:0009813(flavonoid biosynthetic process);GO:0015020(glucuronosyltransferase activity);GO:0043231(intracellular membrane-bounded organelle);GO:0052696(flavonoid glucuronidation);GO:0052697(xenobiotic glucuronidation)	NA	NA	NA	UDP-glucuronosyltransferase 1-1, partial [Anas platyrhynchos]	NA	10.9882	6.74889	3.91185	9.19979	11.483	39.329	0.360746	-1.47095	0.00515035	0.136989	down	no
106033630	CHRNA3	12408	XM_013177251.1	GO:0005515(protein binding);GO:0005892(acetylcholine-gated channel complex);GO:0007271(synaptic transmission, cholinergic);GO:0007274(neuromuscular synaptic transmission);GO:0007399(nervous system development);GO:0015464(acetylcholine receptor activity);GO:0030054(cell junction);GO:0035094(response to nicotine);GO:0035095(behavioral response to nicotine);GO:0042166(acetylcholine binding);GO:00452…	04080(Neuroactive ligand-receptor interaction)	NA	NA	LOW QUALITY PROTEIN: neuronal acetylcholine receptor subunit alpha-3 [Apteryx rowi]	NA	1.23311	0.089107	0.419686	0.108687	0.119193	0.157239	4.52302	2.17729	0.00526875	0.13991	up	no
106045513	CCDC129	35662	XM_013196078.1	GO:0005102(receptor binding)	NA	NA	NA	PREDICTED: coiled-coil domain-containing protein 129 [Anser cygnoides domesticus]	NA	0.112067	0.203297	0.188367	0.216982	0.600168	0.661925	0.340572	-1.55397	0.00530755	0.140254	down	no
106042513	NPHS2	30054;30044	XM_013191455.1;XM_013191454.1	GO:0005887(integral component of plasma membrane);GO:0007588(excretion);GO:0031235(intrinsic component of the cytoplasmic side of the plasma membrane);GO:0031532(actin cytoskeleton reorganization);GO:0036057(slit diaphragm);GO:0045121(membrane raft);GO:0070062(extracellular exosome);GO:0072249(metanephric glomerular visceral epithelial cell development);GO:0072249(metanephric glomerular visceral …	NA	NA	NA	PREDICTED: podocin [Anser cygnoides domesticus]	NA	0	0	0	0.0410633	0.0437904	0.0316434	0.00257517	-8.60112	0.00534988	0.140687	down	no
106048003	LOC106048003	40112	XM_013199767.1	GO:0005515(protein binding);GO:0005829(cytosol);GO:0009408(response to heat);GO:0010243(response to organonitrogen compound);GO:0014070(response to organic cyclic compound);GO:0048471(perinuclear region of cytoplasm)	NA	NA	NA	PREDICTED: heat shock protein beta-11-like [Anser cygnoides domesticus]	NA	12.0942	2.69536	2.71751	0.40411	1.53083	2.40264	4.03614	2.01298	0.00538381	0.141351	up	no
106038483	COL14A1	21991;21993;21986;21983;21989;21988;21990;21984;21985	XM_013185020.1;XM_013185027.1;XR_001208654.1;XM_013185019.1;XM_013185024.1;XM_013185022.1;XM_013185023.1;XM_013185025.1;XM_013185026.1	GO:0005581(collagen trimer);GO:0007155(cell adhesion);GO:0007155(cell adhesion)	NA	NA	NA	PREDICTED: collagen alpha-1(XIV) chain isoform X3 [Anser cygnoides domesticus];PREDICTED: collagen alpha-1(XIV) chain isoform X8 [Anser cygnoides domesticus];PREDICTED: collagen alpha-1(XIV) chain isoform X2 [Anser cygnoides domesticus];PREDICTED: collagen alpha-1(XIV) chain isoform X1 [Anser cygnoides domesticus];PREDICTED: collagen alpha-1(XIV) chain isoform X6 [Anser cygnoides domesticus];PRED…	NA	3.4383	5.22799	3.04158	4.73521	9.77906	9.708	0.483352	-1.04885	0.0054113	0.141844	down	no
106032080	LOC106032080	9163	XR_001204633.1	NA	NA	NA	NA	PREDICTED: E3 ubiquitin-protein ligase SMURF1, partial [Haliaeetus albicilla]	NA	0.0249809	0.0273099	0.0162837	0.0889614	0.162639	0.138172	0.175935	-2.50689	0.00546504	0.142793	down	no
106038213	LOC106038213	21370	XR_001208453.1	NA	NA	NA	NA		NA	0.250898	0.234426	0.156196	0.211902	1.29218	0.821953	0.2758	-1.85831	0.00574668	0.148248	down	no
106035839	BTBD11	16694	XM_013180911.1	GO:0046982(protein heterodimerization activity);GO:0060395(SMAD protein signal transduction)	NA	NA	NA	PREDICTED: ankyrin repeat and BTB/POZ domain-containing protein BTBD11 isoform X1 [Anser cygnoides domesticus]	NA	0.218157	0.164891	0.797693	0.0869767	0.1569	0.122127	3.22603	1.68976	0.00579091	0.149152	up	no
106049127	LOC106049127	41793;41794	XM_013201304.1;XM_013201305.1	GO:0002523(leukocyte migration involved in inflammatory response);GO:0002793(positive regulation of peptide secretion);GO:0005509(calcium ion binding);GO:0005615(extracellular space);GO:0005634(nucleus);GO:0006417(regulation of translation);GO:0006914(autophagy);GO:0006919(activation of cysteine-type endopeptidase activity involved in apoptotic process);GO:0008017(microtubule binding);GO:0008270(…	NA	NA	NA	PREDICTED: protein S100-A8-like [Anser cygnoides domesticus]	NA	0.122131	0.158905	0.704453	0	0	0	3284.96	11.6817	0.00582484	0.149789	up	no
106041241	HPGDS	27633	XM_013189540.1	GO:0000287(magnesium ion binding);GO:0001516(prostaglandin biosynthetic process);GO:0004364(glutathione transferase activity);GO:0004667(prostaglandin-D synthase activity);GO:0005509(calcium ion binding);GO:0005737(cytoplasm);GO:0006693(prostaglandin metabolic process);GO:0042803(protein homodimerization activity);GO:2000255(negative regulation of male germ cell proliferation)	00480(Glutathione metabolism);00590(Arachidonic acid metabolism);00980(Metabolism of xenobiotics by cytochrome P450);00982(Drug metabolism - cytochrome P450);01100(Metabolic pathways)	K04097	EC:2.5.1.18;EC:5.3.99.2	PREDICTED: hematopoietic prostaglandin D synthase [Anser cygnoides domesticus]	NA	211.111	296.922	228.915	262.754	521.234	784.297	0.469907	-1.08955	0.00585778	0.150399	down	no
106031451	HSPB8	7820	XM_013173827.1	GO:0005654(nucleoplasm);GO:0005794(Golgi apparatus);GO:0042802(identical protein binding)	NA	NA	NA	PREDICTED: heat shock protein beta-8, partial [Anser cygnoides domesticus]	NA	4.59841	5.30153	1.52846	0.35661	0	1.07169	8.00142	3.00026	0.00592621	0.151717	up	no
106048549	DNAJB5	40985;40986	XM_013200533.1;XM_013200534.1	GO:0000122(negative regulation of transcription by RNA polymerase II);GO:0005634(nucleus);GO:0005829(cytosol);GO:0006457(protein folding);GO:0006986(response to unfolded protein);GO:0051082(unfolded protein binding);GO:0051087(chaperone binding);GO:0051087(chaperone binding)	NA	NA	NA	PREDICTED: dnaJ homolog subfamily B member 5 [Melopsittacus undulatus];dnaJ homolog subfamily B member 5 isoform X1 [Anas platyrhynchos]	NA	0.234692	0.708648	0.61179	0.236883	0.108105	0.0837711	3.62704	1.85879	0.00596308	0.152143	up	no
106042390	LOC106042390	29807;29810;29809	XR_001211076.1;XR_001211079.1;XR_001211078.1	NA	NA	NA	NA		NA	0.137388	0.0806544	0	0.62593	0.597205	0.531914	0.124237	-3.00883	0.00605698	0.153576	down	no
106029927	LOC106029927	397	XR_001203413.1	NA	NA	NA	NA		NA	0.397562	0.627726	0.938735	0.336493	0.126319	0.211192	2.91396	1.54298	0.00621452	0.155663	up	no
106047895	LOC106047895	39978	XM_013199614.1	GO:0004197(cysteine-type endopeptidase activity);GO:0005615(extracellular space);GO:0005764(lysosome);GO:0051603(proteolysis involved in cellular protein catabolic process)	NA	NA	NA	PREDICTED: digestive cysteine proteinase 1-like [Anser cygnoides domesticus]	NA	0.572686	0.365573	0.500443	0.066747	0.14571	0.172797	3.73442	1.90089	0.00629975	0.157209	up	no
106043963	JCHAIN	32819	XM_013193746.1	GO:0001895(retina homeostasis);GO:0002250(adaptive immune response);GO:0003094(glomerular filtration);GO:0003697(single-stranded DNA binding);GO:0006959(humoral immune response);GO:0019731(antibacterial humoral response);GO:0019862(IgA binding);GO:0031210(phosphatidylcholine binding);GO:0032461(positive regulation of protein oligomerization);GO:0034987(immunoglobulin receptor binding);GO:0042803(…	NA	NA	NA	PREDICTED: immunoglobulin J chain [Anser cygnoides domesticus]	NA	69.4155	203.79	96.3283	42.732	71.1501	63.6507	2.0815	1.05762	0.00630315	0.157209	up	no
106046948	LOC106046948	38239;38240	XR_001213518.1;XR_001213517.1	NA	NA	NA	NA		NA	0	0	0	0.0653708	0.126286	0.164199	0.000843038	-10.2121	0.0063065	0.157209	down	no
106037935	TRIM63	21037	XM_013184114.1	GO:0005737(cytoplasm);GO:0008270(zinc ion binding);GO:0031432(titin binding)	NA	K10655	EC:2.3.2.27	PREDICTED: E3 ubiquitin-protein ligase TRIM63 [Anser cygnoides domesticus]	NA	0	0	0	0.479698	0	0.246866	0.000412902	-11.2419	0.00639054	0.158388	down	no
106037535	ICA1	20033;20031;20034;20035;20032;20030	XM_013183469.1;XM_013183467.1;XM_013183470.1;XM_013183471.1;XM_013183466.1;XM_013183468.1	GO:0000139(Golgi membrane);GO:0005829(cytosol);GO:0019904(protein domain specific binding);GO:0030667(secretory granule membrane);GO:0030672(synaptic vesicle membrane);GO:0050796(regulation of insulin secretion);GO:0050796(regulation of insulin secretion)	NA	NA	NA	PREDICTED: islet cell autoantigen 1 isoform X1 [Anser cygnoides domesticus];PREDICTED: islet cell autoantigen 1 isoform X2 [Anser cygnoides domesticus]	NA	2.35223	1.61624	4.03163	1.53149	1.21876	1.22468	2.01264	1.00909	0.00643811	0.158998	up	no
106042856	LOC106042856	30681	XR_001211334.1	GO:0003723(RNA binding)	NA	NA	NA	PREDICTED: poly(rC)-binding protein 4 [Calypte anna]	NA	6.18503	4.08477	3.26977	2.25623	0.640696	0.762662	3.69976	1.88743	0.006458	0.159037	up	no
106040186	PDPN	25540;25539;25541	XM_013187885.1;XM_013187882.1;XM_013187886.1	GO:0005886(plasma membrane);GO:0048870(cell motility);GO:0048870(cell motility)	NA	NA	NA	PREDICTED: podoplanin isoform X4 [Anser cygnoides domesticus];PREDICTED: podoplanin isoform X1 [Anser cygnoides domesticus];PREDICTED: podoplanin isoform X5 [Anser cygnoides domesticus]	NA	0.0820985	0	0	0.478429	0.299741	0.20668	0.0833615	-3.58448	0.00660923	0.162053	down	no
106049116	LOC106049116	41790	XM_013201289.1	GO:0005509(calcium ion binding);GO:0005615(extracellular space);GO:0005634(nucleus);GO:0042802(identical protein binding);GO:0043123(positive regulation of I-kappaB kinase/NF-kappaB signaling);GO:0048471(perinuclear region of cytoplasm);GO:0050786(RAGE receptor binding);GO:0070062(extracellular exosome)	NA	NA	NA	PREDICTED: protein S100-A4-like [Anser cygnoides domesticus]	NA	0.483103	0	1.33634	0	0	0	6064.81	12.5662	0.00662028	0.162053	up	no
106034317	SLC23A1	13493	XM_013178381.1	GO:0005737(cytoplasm);GO:0005886(plasma membrane);GO:0006814(sodium ion transport);GO:0007420(brain development);GO:0008520(L-ascorbate:sodium symporter activity);GO:0009636(response to toxic substance);GO:0009925(basal plasma membrane);GO:0015081(sodium ion transmembrane transporter activity);GO:0015229(L-ascorbic acid transmembrane transporter activity);GO:0015882(L-ascorbic acid transmembrane …	NA	NA	NA	PREDICTED: solute carrier family 23 member 1 [Anser cygnoides domesticus]	NA	2.97907	5.24556	1.74928	6.06729	8.3087	8.78556	0.430623	-1.2155	0.00665426	0.162397	down	no
106044618	MMEL1	34122;34121	XM_013194738.1;XM_013194739.1	GO:0004222(metalloendopeptidase activity);GO:0006508(proteolysis);GO:0016021(integral component of membrane);GO:0016021(integral component of membrane)	NA	K08635	EC:3.4.24.11	PREDICTED: membrane metallo-endopeptidase-like 1 isoform X1 [Anser cygnoides domesticus]	NA	0.145779	0.352503	0.132539	0.533704	0.499882	0.731401	0.357408	-1.48436	0.00666427	0.162397	down	no
106048419	RFX2	40736	XM_013200322.1	GO:0000978(RNA polymerase II proximal promoter sequence-specific DNA binding);GO:0003700(DNA binding transcription factor activity);GO:0005634(nucleus);GO:0006357(regulation of transcription by RNA polymerase II)	NA	NA	NA	PREDICTED: LOW QUALITY PROTEIN: DNA-binding protein RFX2 [Anser cygnoides domesticus]	NA	0.680037	0.406633	1.2988	0.408137	0.152208	0.273876	2.85951	1.51577	0.00676176	0.164036	up	no
106048085	LOC106048085	40236	XR_001214055.1	NA	NA	NA	NA		NA	20.0901	13.5653	30.6888	33.3251	29.3711	89.5057	0.422756	-1.2421	0.00679554	0.16461	down	no
106036052	EML1	1657;1659;1660;1658	XM_013181242.1;XM_013181232.1;XM_013181245.1;XM_013181238.1	GO:0002244(hematopoietic progenitor cell differentiation);GO:0005829(cytosol);GO:0007052(mitotic spindle organization);GO:0007405(neuroblast proliferation);GO:0007420(brain development);GO:0008017(microtubule binding);GO:0097431(mitotic spindle pole);GO:1990023(mitotic spindle midzone);GO:1990023(mitotic spindle midzone)	NA	NA	NA	PREDICTED: echinoderm microtubule-associated protein-like 1 isoform X1 [Anser cygnoides domesticus];PREDICTED: echinoderm microtubule-associated protein-like 1 isoform X4 [Anser cygnoides domesticus];PREDICTED: echinoderm microtubule-associated protein-like 1 isoform X2 [Anser cygnoides domesticus]	NA	11.3684	1.98383	7.26016	1.32324	3.96943	2.41911	2.67284	1.41838	0.0068318	0.165053	up	no
106045935	GSG1	3554;3547;3549;3551;3555	XM_013196742.1;XM_013196731.1;XM_013196750.1;XM_013196765.1;XM_013196716.1	GO:0005783(endoplasmic reticulum);GO:0016021(integral component of membrane);GO:0070063(RNA polymerase binding);GO:0070063(RNA polymerase binding)	NA	NA	NA	PREDICTED: germ cell-specific gene 1 protein isoform X3 [Anser cygnoides domesticus];PREDICTED: germ cell-specific gene 1 protein isoform X1 [Anser cygnoides domesticus]	NA	0.75696	0.47527	0.290353	0.208429	0.151743	0.284347	2.36236	1.24023	0.00696259	0.167411	up	no
106046143	ELF3	36830	XM_013196979.1	GO:0000978(RNA polymerase II proximal promoter sequence-specific DNA binding);GO:0000981(RNA polymerase II transcription factor activity, sequence-specific DNA binding);GO:0003713(transcription coactivator activity);GO:0005634(nucleus);GO:0006357(regulation of transcription by RNA polymerase II);GO:0006366(transcription by RNA polymerase II);GO:0006954(inflammatory response);GO:0009653(anatomical…	NA	NA	NA	PREDICTED: ETS-related transcription factor Elf-3 [Anser cygnoides domesticus]	NA	4.5762	6.79722	2.97776	3.23281	1.25082	0.710631	2.76289	1.46618	0.00698309	0.167627	up	no
106032740	LOC106032740	10239	XR_001205022.1	NA	NA	NA	NA		NA	0	0	0	0.171264	0.152347	0.344618	0.000448948	-11.1212	0.00702753	0.16798	down	no
106037830	LOC106037830	20643	XR_001208295.1	NA	NA	NA	NA	hypothetical protein Anapl_16912 [Anas platyrhynchos]	NA	0	0	0	0.016673	0.055894	0.043869	0.00257652	-8.60036	0.00713631	0.169832	down	no
106030956	LOC106030956	6916	XR_001204037.1	NA	NA	NA	NA		NA	0	0	0	0.199321	0.112036	0.115154	0.000703382	-10.4734	0.00722548	0.171703	down	no
106038670	ALPK1	22325;22324;22323	XM_013185374.1;XM_013185373.1;XM_013185375.1	GO:0002230(positive regulation of defense response to virus by host);GO:0004674(protein serine/threonine kinase activity);GO:0005524(ATP binding);GO:0006468(protein phosphorylation);GO:0098779(positive regulation of mitophagy in response to mitochondrial depolarization);GO:0098792(xenophagy);GO:0098792(xenophagy)	NA	NA	NA	PREDICTED: alpha-protein kinase 1 [Anser cygnoides domesticus]	NA	0.569256	0.511469	1.28118	0.388624	0.287638	0.356795	2.28633	1.19303	0.00729299	0.172551	up	no
106043949	LOC106043949	32810	XM_013193721.1	NA	NA	NA	NA	PREDICTED: protein FAM47B-like [Anser cygnoides domesticus]	NA	0.041815	0	0	0.172064	0.136173	0.692869	0.0417688	-4.58143	0.00746256	0.176051	down	no
106044301	LOC106044301	33490;33488;33486	XR_001212210.1;XR_001212206.1;XR_001212207.1	NA	NA	NA	NA	hypothetical protein Anapl_11913 [Anas platyrhynchos]	NA	0.129761	0.086272	0.154489	0.0479595	0.0113926	0.00864765	5.44887	2.44596	0.00750694	0.176634	up	no
106034535	COL3A1	14092	XM_013178763.1	GO:0005201(extracellular matrix structural constituent);GO:0005576(extracellular region);GO:0005581(collagen trimer);GO:0046872(metal ion binding)	NA	NA	NA	PREDICTED: collagen alpha-1(III) chain [Anser cygnoides domesticus]	NA	12.8753	35.1837	15.0958	46.8517	38.7613	55.6	0.44723	-1.16091	0.00750896	0.176634	down	no
106045891	LOC106045891	36331	XM_013196663.1	GO:0016021(integral component of membrane)	NA	NA	NA	PREDICTED: LOW QUALITY PROTEIN: uncharacterized protein LOC106045891 [Anser cygnoides domesticus]	NA	0.614496	0.460642	0.98687	0.35044	0.293727	0.233675	2.34895	1.23202	0.00767695	0.179806	up	no
106049213	LOC106049213	41930	XM_013201410.1	GO:0005509(calcium ion binding);GO:0009408(response to heat);GO:0016020(membrane);GO:0070062(extracellular exosome)	NA	NA	NA	PREDICTED: trichohyalin-like [Anser cygnoides domesticus]	NA	0.123555	0.109539	0.165653	0	0.021891	0	18.2151	4.18706	0.0077969	0.182353	up	no
106037337	LOC106037337	19701;19702	XM_013183216.1;XM_013183217.1	GO:0005887(integral component of plasma membrane);GO:0007166(cell surface receptor signaling pathway);GO:0007166(cell surface receptor signaling pathway)	NA	NA	NA	PREDICTED: tetraspanin-3-like isoform X1 [Anser cygnoides domesticus];PREDICTED: tetraspanin-3-like isoform X2 [Anser cygnoides domesticus]	NA	4.60604	15.6379	9.2724	3.89841	6.39387	2.57029	2.29475	1.19834	0.00792837	0.18367	up	no
106043224	NBEA	31392	XM_013192568.1	GO:0005802(trans-Golgi network);GO:0005829(cytosol);GO:0005886(plasma membrane);GO:0008104(protein localization);GO:0012505(endomembrane system);GO:0019901(protein kinase binding)	NA	NA	NA	PREDICTED: LOW QUALITY PROTEIN: neurobeachin [Anser cygnoides domesticus]	NA	0	0	0	0.013232	0	0.06175	0.00400096	-7.96544	0.00801806	0.185259	down	no
106036506	CILP	17998	XM_013181955.1	GO:0005615(extracellular space);GO:0031012(extracellular matrix);GO:0043569(negative regulation of insulin-like growth factor receptor signaling pathway);GO:0070062(extracellular exosome)	NA	NA	NA	PREDICTED: cartilage intermediate layer protein 1 [Anser cygnoides domesticus]	NA	0.032772	0.07748	0.048479	0.209372	0.149458	0.224341	0.272186	-1.87734	0.00807292	0.185609	down	no
106049844	LOC106049844	42838	XM_013202272.1	GO:0005092(GDP-dissociation inhibitor activity);GO:0005622(intracellular);GO:0007264(small GTPase mediated signal transduction);GO:0016020(membrane);GO:0016021(integral component of membrane);GO:0016491(oxidoreductase activity);GO:0055114(oxidation-reduction process)	NA	NA	NA	PREDICTED: all-trans-retinol 13,14-reductase-like [Anser cygnoides domesticus]	NA	9.58739	0.777074	2.92358	1.55981	1.18355	0.517014	4.07563	2.02702	0.00814874	0.186299	up	no
106043814	LOC106043814	32469;32468	XR_001211892.1;XR_001211891.1	NA	NA	NA	NA		NA	0.363193	0.613854	0.063658	1.06306	1.32936	1.80613	0.247873	-2.01233	0.00818065	0.186767	down	no
106033591	LOC106033591	11519	XM_013177220.1	GO:0005833(hemoglobin complex);GO:0015671(oxygen transport);GO:0019825(oxygen binding)	NA	NA	NA	PREDICTED: hemoglobin subunit alpha-D [Anser cygnoides domesticus]	NA	23.7564	51.4119	67.0718	203	47.1952	122.876	0.381267	-1.39112	0.00827569	0.188672	down	no
106039017	LOC106039017	23052	XR_001208980.1	NA	NA	NA	NA		NA	2.75828	8.31697	1.947	0.866144	2.02784	1.62736	2.88017	1.52615	0.0085111	0.192244	up	no
106048968	LOC106048968	41603	XM_013201103.1	GO:0005829(cytosol)	NA	NA	NA	PREDICTED: dnaJ homolog subfamily A member 1-like, partial [Anser cygnoides domesticus]	NA	4.143	4.27783	3.24469	2.39876	1.36124	0.919836	2.49272	1.31772	0.0085955	0.193524	up	no
106047143	MMP9	38629	XM_013198490.1	GO:0001501(skeletal system development);GO:0001503(ossification);GO:0001934(positive regulation of protein phosphorylation);GO:0004222(metalloendopeptidase activity);GO:0005615(extracellular space);GO:0006508(proteolysis);GO:0008270(zinc ion binding);GO:0030198(extracellular matrix organization);GO:0030574(collagen catabolic process);GO:0031012(extracellular matrix);GO:0035987(endodermal cell dif…	NA	K01403	EC:3.4.24.35	PREDICTED: matrix metalloproteinase-9 [Anser cygnoides domesticus]	NA	2.77204	2.71749	4.39973	2.04358	1.27527	0.264738	2.7596	1.46446	0.0086564	0.194089	up	no
106041540	LOC106041540	28222	XM_013190074.1	GO:0001530(lipopolysaccharide binding);GO:0002687(positive regulation of leukocyte migration);GO:0005615(extracellular space);GO:0005654(nucleoplasm);GO:0006954(inflammatory response);GO:0007157(heterophilic cell-cell adhesion via plasma membrane cell adhesion molecules);GO:0008201(heparin binding);GO:0009897(external side of plasma membrane);GO:0010572(positive regulation of platelet activation)…	04514(Cell adhesion molecules)	NA	NA	PREDICTED: LOW QUALITY PROTEIN: P-selectin-like [Anser cygnoides domesticus]	NA	4.96532	2.30281	6.15461	2.78568	2.3339	0.915695	2.22405	1.15319	0.00877279	0.195087	up	no
106034508	CPS1	13993	XM_013178678.1	GO:0000050(urea cycle);GO:0004070(aspartate carbamoyltransferase activity);GO:0004087(carbamoyl-phosphate synthase (ammonia) activity);GO:0004088(carbamoyl-phosphate synthase (glutamine-hydrolyzing) activity);GO:0004151(dihydroorotase activity);GO:0005524(ATP binding);GO:0005737(cytoplasm);GO:0005980(glycogen catabolic process);GO:0006207('de novo' pyrimidine nucleobase biosynthetic process);GO:0…	00220(Arginine biosynthesis);00250(Alanine, aspartate and glutamate metabolism);00910(Nitrogen metabolism);01100(Metabolic pathways);01200(Carbon metabolism);01230(Biosynthesis of amino acids)	K01948	EC:6.3.4.16	PREDICTED: carbamoyl-phosphate synthase [ammonia], mitochondrial isoform X1 [Anser cygnoides domesticus]	NA	0	0	0	0.0065349	0.02762	0.0223919	0.00530534	-7.55834	0.00882163	0.195905	down	no
106032397	LOC106032397	9950	XR_001204837.1	NA	NA	NA	NA		NA	0	0	0	0.079634	0.024484	0.106093	0.00142714	-9.45266	0.00897557	0.197973	down	no
106033991	MPL	12800	XM_013177829.1	GO:0005794(Golgi apparatus);GO:0005886(plasma membrane);GO:0009986(cell surface);GO:0016021(integral component of membrane);GO:0038163(thrombopoietin-mediated signaling pathway);GO:0038164(thrombopoietin receptor activity)	04060(Cytokine-cytokine receptor interaction)	NA	NA	PREDICTED: thrombopoietin receptor [Anser cygnoides domesticus]	NA	0.809508	1.11316	2.26683	0.680316	0.453091	0.245025	3.03932	1.60375	0.0091126	0.200724	up	no
106048199	PCSK4	40459	XM_013200063.1	GO:0002080(acrosomal membrane);GO:0004252(serine-type endopeptidase activity);GO:0005615(extracellular space);GO:0007339(binding of sperm to zona pellucida);GO:0007340(acrosome reaction);GO:0016485(protein processing);GO:0048240(sperm capacitation)	NA	NA	NA	PREDICTED: proprotein convertase subtilisin/kexin type 4 [Anser cygnoides domesticus]	NA	0.125747	0.041591	0	0.531641	0.180705	0.397337	0.150798	-2.72931	0.00917265	0.201466	down	no
106047154	LOC106047154	38589	XR_001213621.1	NA	NA	NA	NA		NA	1.01646	1.02242	0.66023	0.610579	0.380073	0.344758	2.02119	1.0152	0.00918342	0.201466	up	no
106042371	GDPD5	29774	XM_013191233.1	GO:0005515(protein binding);GO:0006629(lipid metabolic process);GO:0008889(glycerophosphodiester phosphodiesterase activity);GO:0012505(endomembrane system);GO:0016021(integral component of membrane);GO:0030426(growth cone);GO:0045666(positive regulation of neuron differentiation);GO:0045746(negative regulation of Notch signaling pathway);GO:0048471(perinuclear region of cytoplasm)	NA	NA	NA	PREDICTED: glycerophosphodiester phosphodiesterase domain-containing protein 5 [Anser cygnoides domesticus]	NA	1.38973	2.00675	0.802046	3.51112	3.80025	1.85801	0.457886	-1.12694	0.00932172	0.203504	down	no
106039956	CD80	2454;2455	XM_013187449.1;XM_013187460.1	GO:0009897(external side of plasma membrane);GO:0016021(integral component of membrane);GO:0031295(T cell costimulation);GO:0046641(positive regulation of alpha-beta T cell proliferation);GO:0050731(positive regulation of peptidyl-tyrosine phosphorylation);GO:0071222(cellular response to lipopolysaccharide);GO:0071222(cellular response to lipopolysaccharide)	04514(Cell adhesion molecules);04620(Toll-like receptor signaling pathway);04672(Intestinal immune network for IgA production);04672(Intestinal immune network for IgA production)	NA	NA	PREDICTED: T-lymphocyte activation antigen CD80 isoform X1 [Anser cygnoides domesticus];PREDICTED: T-lymphocyte activation antigen CD80 isoform X2 [Anser cygnoides domesticus]	NA	11.765	26.1174	17.0611	19.0413	51.7041	54.2301	0.439634	-1.18562	0.00933881	0.203504	down	no
106048269	SYT7	40556	XM_013200164.1	GO:0005509(calcium ion binding);GO:0005544(calcium-dependent phospholipid binding);GO:0005886(plasma membrane);GO:0006906(vesicle fusion);GO:0017158(regulation of calcium ion-dependent exocytosis);GO:0019905(syntaxin binding);GO:0030276(clathrin binding);GO:0048791(calcium ion-regulated exocytosis of neurotransmitter)	NA	NA	NA	PREDICTED: synaptotagmin-7 [Anser cygnoides domesticus]	NA	1.38938	5.73981	6.15633	10.2382	8.7168	16.8372	0.371185	-1.42979	0.00946081	0.205082	down	no
106046193	CAMK1D	36871	XM_013197056.1	GO:0004683(calmodulin-dependent protein kinase activity);GO:0005516(calmodulin binding);GO:0005524(ATP binding);GO:0005634(nucleus);GO:0005737(cytoplasm);GO:0006468(protein phosphorylation);GO:0006954(inflammatory response);GO:0010976(positive regulation of neuron projection development);GO:0032793(positive regulation of CREB transcription factor activity);GO:0043065(positive regulation of apopto…	04020(Calcium signaling pathway)	K08794	EC:2.7.11.17	PREDICTED: calcium/calmodulin-dependent protein kinase type 1D [Anser cygnoides domesticus]	NA	5.34412	1.67857	3.39555	2.0025	1.44946	1.16782	2.25514	1.17322	0.00946163	0.205082	up	no
106041960	LOC106041960	29008	XM_013190676.1	GO:0005154(epidermal growth factor receptor binding);GO:0005737(cytoplasm);GO:0005886(plasma membrane);GO:0006906(vesicle fusion);GO:0006974(cellular response to DNA damage stimulus);GO:0007229(integrin-mediated signaling pathway);GO:0007264(small GTPase mediated signal transduction);GO:0008361(regulation of cell size);GO:0030032(lamellipodium assembly);GO:0030593(neutrophil chemotaxis);GO:003067…	NA	NA	NA	PREDICTED: uncharacterized protein LOC106041960 isoform X1 [Anser cygnoides domesticus]	NA	0.0828794	0	0.164104	0	0	0	823.277	9.68523	0.00956405	0.207026	up	no
106035414	PRSS35	15711	XM_013180179.1	GO:0004252(serine-type endopeptidase activity);GO:0005739(mitochondrion);GO:0006508(proteolysis)	NA	NA	NA	PREDICTED: inactive serine protease 35 [Anser cygnoides domesticus]	NA	0.148728	0.551949	0.236037	0.739801	0.990595	0.810577	0.368644	-1.4397	0.00973287	0.210401	down	no
106031388	LOC106031388	7126	XM_013173760.1	GO:0005328(neurotransmitter:sodium symporter activity);GO:0005330(dopamine:sodium symporter activity);GO:0005887(integral component of plasma membrane);GO:0006836(neurotransmitter transport);GO:0015293(symporter activity);GO:0016020(membrane);GO:0016021(integral component of membrane);GO:0043005(neuron projection);GO:0051583(dopamine uptake involved in synaptic transmission);GO:0098793(presynapse)	NA	NA	NA	PREDICTED: sodium-dependent serotonin transporter-like, partial [Anser cygnoides domesticus]	NA	0	0	0	0	0.224986	0.237088	0.000649247	-10.5889	0.010282	0.219293	down	no
106029888	SLC15A2	4625	XM_013171214.1	GO:0006857(oligopeptide transport);GO:0016021(integral component of membrane);GO:0070062(extracellular exosome)	NA	NA	NA	PREDICTED: solute carrier family 15 member 2 isoform X1 [Anser cygnoides domesticus]	NA	0.811571	0.577952	0.0678295	0.066946	0.203622	0.109236	3.83712	1.94002	0.0102924	0.219293	up	no
106038275	LOC106038275	21456	XR_001208515.1	NA	NA	NA	NA		NA	0	0	0	0	0.239151	0.104884	0.000872004	-10.1634	0.01034	0.220019	down	no
106029327	LOC106029327	43003	XM_013170594.1	GO:0005086(ARF guanyl-nucleotide exchange factor activity);GO:0030036(actin cytoskeleton organization);GO:0032012(regulation of ARF protein signal transduction);GO:0043547(positive regulation of GTPase activity)	04144(Endocytosis)	NA	NA	PREDICTED: IQ motif and SEC7 domain-containing protein 1-like [Anser cygnoides domesticus]	NA	0.248301	0.533812	0.318848	0.903722	1.02597	0.825518	0.399593	-1.3234	0.0104046	0.22046	down	no
106034943	SORCS2	1377;1378;1373	XM_013179399.1;XM_013179439.1;XM_013179400.1	GO:0016021(integral component of membrane);GO:0016021(integral component of membrane)	NA	NA	NA	PREDICTED: VPS10 domain-containing receptor SorCS2 isoform X2 [Anser cygnoides domesticus];PREDICTED: VPS10 domain-containing receptor SorCS2 isoform X7 [Anser cygnoides domesticus];PREDICTED: VPS10 domain-containing receptor SorCS2 isoform X3 [Anser cygnoides domesticus]	NA	0.0348436	0.0418803	0.0713915	0.0892422	0.136475	0.141393	0.403462	-1.30949	0.0104554	0.22103	down	no
106048093	LOC106048093	40218	XM_013199890.1	GO:0004867(serine-type endopeptidase inhibitor activity);GO:0005615(extracellular space);GO:0010951(negative regulation of endopeptidase activity);GO:0030414(peptidase inhibitor activity);GO:0052548(regulation of endopeptidase activity);GO:0070062(extracellular exosome)	NA	NA	NA	PREDICTED: alpha-2-macroglobulin-like protein 1 [Anser cygnoides domesticus]	NA	0.076697	0.020085	0.020181	0.1486	0.123105	0.196258	0.249941	-2.00034	0.0105256	0.221936	down	no
106039548	PNLDC1	24181	XM_013186809.1	GO:0003676(nucleic acid binding);GO:0005634(nucleus)	03018(RNA degradation)	K01148	EC:3.1.13.4	PREDICTED: LOW QUALITY PROTEIN: poly(A)-specific ribonuclease PARN-like domain-containing protein 1 [Anser cygnoides domesticus]	NA	0.137704	1.04149	0.846353	1.08199	3.13168	3.0587	0.278526	-1.84411	0.0106408	0.223299	down	no
106046255	LOC106046255	36980;36983	XR_001213137.1;XR_001213140.1	NA	NA	NA	NA		NA	0.0312337	0.00664222	0.0147162	0	0	0	175.307	7.45374	0.0106466	0.223299	up	no
106036285	C1QTNF3	17692	XM_013181596.1	GO:0005576(extracellular region);GO:0005581(collagen trimer)	NA	NA	NA	PREDICTED: complement C1q tumor necrosis factor-related protein 3 isoform X1 [Anser cygnoides domesticus]	NA	0	0	0	0.042819	0.039674	0.063345	0.00205708	-8.92519	0.010736	0.22434	down	no
106039438	LOC106039438	23996	XR_001209251.1	NA	NA	NA	NA		NA	0.22373	0.287998	0.334565	0.661593	0.713018	0.490143	0.453836	-1.13976	0.0108842	0.226565	down	no
106041363	LOC106041363	27792	XM_013189763.1	GO:0001580(detection of chemical stimulus involved in sensory perception of bitter taste);GO:0001792(polymeric immunoglobulin receptor activity);GO:0002415(immunoglobulin transcytosis in epithelial cells mediated by polymeric immunoglobulin receptor);GO:0005154(epidermal growth factor receptor binding);GO:0005576(extracellular region);GO:0005615(extracellular space);GO:0005886(plasma membrane);GO…	04672(Intestinal immune network for IgA production)	NA	NA	PREDICTED: polymeric immunoglobulin receptor-like [Anser cygnoides domesticus]	NA	0.454576	0.593947	0.073505	0.112123	0.064892	0.080718	4.35345	2.12216	0.0110241	0.22787	up	no
106041380	LOC106041380	27735	XM_013189788.1	GO:0001609(G-protein coupled adenosine receptor activity);GO:0001973(adenosine receptor signaling pathway);GO:0005886(plasma membrane);GO:0016021(integral component of membrane)	04080(Neuroactive ligand-receptor interaction)	NA	NA	PREDICTED: adenosine receptor A3-like [Anser cygnoides domesticus]	NA	3.14362	1.24137	2.53958	1.20789	0.686202	1.40398	2.09958	1.0701	0.0110269	0.22787	up	no
106039773	BCO2	24637;24639	XM_013187165.1;XR_001209469.1	GO:0016702(oxidoreductase activity, acting on single donors with incorporation of molecular oxygen, incorporation of two atoms of oxygen);GO:0055114(oxidation-reduction process);GO:0055114(oxidation-reduction process)	NA	K10252	EC:1.13.11.71	PREDICTED: beta,beta-carotene 9',10'-oxygenase [Anser cygnoides domesticus]	NA	0.962519	0.364361	1.67744	0.420436	0.244792	0.449158	2.69594	1.43079	0.0111028	0.228087	up	no
106032841	GRIA1	10548	XM_013176000.1	GO:0001661(conditioned taste aversion);GO:0004971(AMPA glutamate receptor activity);GO:0005234(extracellularly glutamate-gated ion channel activity);GO:0005783(endoplasmic reticulum);GO:0007268(chemical synaptic transmission);GO:0007613(memory);GO:0007616(long-term memory);GO:0008021(synaptic vesicle);GO:0009986(cell surface);GO:0014069(postsynaptic density);GO:0030054(cell junction);GO:0031623(r…	04080(Neuroactive ligand-receptor interaction)	NA	NA	PREDICTED: glutamate receptor 1 isoform X2 [Anser cygnoides domesticus]	NA	0	0	0	0.115241	0.0211354	0	0.0021998	-8.82841	0.011125	0.228087	down	no
106033556	FABP1	1143	XM_013177178.1	GO:0002230(positive regulation of defense response to virus by host);GO:0003682(chromatin binding);GO:0005215(transporter activity);GO:0005654(nucleoplasm);GO:0005737(cytoplasm);GO:0006810(transport);GO:0008289(lipid binding);GO:0016209(antioxidant activity);GO:0043154(negative regulation of cysteine-type endopeptidase activity involved in apoptotic process);GO:0070062(extracellular exosome);GO:0…	03320(PPAR signaling pathway)	NA	NA	PREDICTED: fatty acid-binding protein, liver [Anser cygnoides domesticus]	NA	0.129878	1.59686	0.220335	0	0	0.092754	20.9918	4.39176	0.0111255	0.228087	up	no
106048982	LOC106048982	41616	XM_013201116.1	GO:0004867(serine-type endopeptidase inhibitor activity);GO:0005615(extracellular space);GO:0005737(cytoplasm);GO:0010951(negative regulation of endopeptidase activity)	NA	NA	NA	PREDICTED: heterochromatin-associated protein MENT-like [Anser cygnoides domesticus]	NA	1.06257	1.62753	1.76118	0.990839	0.335661	0.16784	2.97876	1.57471	0.0112604	0.230272	up	no
106033772	CHRNB4	12413;12409;12412;12411;12410	XM_013177510.1;XM_013177515.1;XM_013177508.1;XM_013177513.1;XM_013177514.1	GO:0001508(action potential);GO:0005892(acetylcholine-gated channel complex);GO:0006939(smooth muscle contraction);GO:0006940(regulation of smooth muscle contraction);GO:0007626(locomotory behavior);GO:0015464(acetylcholine receptor activity);GO:0030054(cell junction);GO:0035095(behavioral response to nicotine);GO:0045211(postsynaptic membrane);GO:0051971(positive regulation of transmission of ne…	04080(Neuroactive ligand-receptor interaction);04080(Neuroactive ligand-receptor interaction)	NA	NA	PREDICTED: neuronal acetylcholine receptor subunit beta-4, partial [Corvus brachyrhynchos];PREDICTED: neuronal acetylcholine receptor subunit beta-4 isoform X1 [Anser cygnoides domesticus]	NA	0.153749	0.384314	1.32932	0.177613	0.0950804	0.177171	4.151	2.05346	0.0114442	0.232281	up	no
106039028	NKAIN3	23091	XM_013185864.1	GO:0002028(regulation of sodium ion transport)	NA	NA	NA	PREDICTED: sodium/potassium-transporting ATPase subunit beta-1-interacting protein 3 [Anser cygnoides domesticus]	NA	0.034793	0	0.183994	0	0	0	729.29	9.51035	0.0114692	0.232498	up	no
106030080	GPR1	5220;5221	XM_013171696.1;XM_013171699.1	GO:0004930(G-protein coupled receptor activity);GO:0005887(integral component of plasma membrane);GO:0007187(G-protein coupled receptor signaling pathway, coupled to cyclic nucleotide second messenger);GO:0007218(neuropeptide signaling pathway);GO:0007268(chemical synaptic transmission);GO:0042923(neuropeptide binding);GO:0043005(neuron projection);GO:0043005(neuron projection)	NA	NA	NA	Putative G-protein coupled receptor 1, partial [Anas platyrhynchos]	NA	0.394668	0.461393	0.326817	0.527013	0.877203	1.28481	0.439892	-1.18478	0.0115118	0.23307	down	no
106037684	IL1RAPL2	20292;20302	XM_013183669.1;XM_013183680.1	GO:0004910(interleukin-1, Type II, blocking receptor activity);GO:0007165(signal transduction);GO:0016020(membrane);GO:0016021(integral component of membrane);GO:0016021(integral component of membrane)	NA	NA	NA	PREDICTED: X-linked interleukin-1 receptor accessory protein-like 2 isoform X1 [Anser cygnoides domesticus];PREDICTED: X-linked interleukin-1 receptor accessory protein-like 2 isoform X4 [Anser cygnoides domesticus]	NA	0	0	0	0.00654937	0.0231039	0.0167828	0.0064605	-7.27414	0.0115672	0.233901	down	no
106045746	FAM46C	36080	XM_013196432.1	GO:0005515(protein binding)	NA	K23034	EC:2.7.7.19	hypothetical protein CIB84_004172 [Bambusicola thoracicus]	NA	1.09664	2.73059	1.66472	0.706877	0.754429	1.21088	2.05523	1.0393	0.0116053	0.234382	up	no
106033057	LOC106033057	10990	XM_013176364.1	NA	NA	NA	NA	cell wall protein DAN4 isoform X1 [Anas platyrhynchos]	NA	5.28869	1.54229	2.7322	1.03494	1.10455	2.12238	2.24389	1.16601	0.0118573	0.238582	up	no
106049447	LOC106049447	42307	XM_013201776.1	GO:0005537(mannose binding);GO:0009986(cell surface);GO:0016021(integral component of membrane);GO:0042806(fucose binding)	NA	NA	NA	PREDICTED: CD209 antigen-like protein D [Anser cygnoides domesticus]	NA	1.44145	1.56055	3.90808	0.870488	1.00948	0.701553	2.67675	1.42048	0.0118937	0.239019	up	no
106036975	CHODL	19031	XM_013182699.1	GO:0010975(regulation of neuron projection development);GO:0016021(integral component of membrane);GO:0048471(perinuclear region of cytoplasm)	NA	NA	NA	PREDICTED: chondrolectin [Fulmarus glacialis]	NA	0	0	0	0.099125	0.041108	0.051075	0.00156815	-9.31672	0.0119715	0.240081	down	no
106035966	FAM69C	17041	XM_013181122.1	GO:0005789(endoplasmic reticulum membrane);GO:0016021(integral component of membrane)	NA	NA	NA	PREDICTED: protein FAM69C [Anser cygnoides domesticus]	NA	0	0	0	0	0.185238	0.196141	0.000786619	-10.312	0.011976	0.240081	down	no
106030368	RIMS1	5833;5815;5813;5823;5826	XM_013172175.1;XM_013172177.1;XM_013172154.1;XM_013172157.1;XM_013172167.1	GO:0005622(intracellular);GO:0006886(intracellular protein transport);GO:0006887(exocytosis);GO:0016020(membrane);GO:0017137(Rab GTPase binding);GO:0046872(metal ion binding);GO:0048786(presynaptic active zone);GO:1903861(positive regulation of dendrite extension);GO:0005515(protein binding);GO:0005829(cytosol);GO:0005886(plasma membrane);GO:0007269(neurotransmitter secretion);GO:0007601(visual p…	NA	NA	NA	regulating synaptic membrane exocytosis protein 1 isoform X41 [Athene cunicularia];PREDICTED: regulating synaptic membrane exocytosis protein 1 isoform X21 [Anser cygnoides domesticus];PREDICTED: regulating synaptic membrane exocytosis protein 1 isoform X3 [Anser cygnoides domesticus];PREDICTED: regulating synaptic membrane exocytosis protein 1 isoform X6 [Anser cygnoides domesticus];PREDICTED: r…	NA	0.0768565	0.124136	0.132915	0.405276	0.171979	0.259603	0.399001	-1.32554	0.011993	0.240126	down	no
106040079	WNK2	25366	XM_013187743.1	GO:0004674(protein serine/threonine kinase activity);GO:0005829(cytosol);GO:0006468(protein phosphorylation);GO:0035556(intracellular signal transduction);GO:2000651(positive regulation of sodium ion transmembrane transporter activity)	NA	K08867	EC:2.7.11.1	PREDICTED: LOW QUALITY PROTEIN: serine/threonine-protein kinase WNK2 [Anser cygnoides domesticus]	NA	0.010553	0.015296	0	0.140261	0.041918	0.049095	0.111768	-3.16142	0.0120082	0.240134	down	no
106032100	LOC106032100	9195;9194;9192;9191	XR_001204646.1;XR_001204644.1;XR_001204642.1;XR_001204645.1	NA	NA	NA	NA	hypothetical protein DV515_00013460 [Erythrura gouldiae]	NA	0.278514	0.121894	0.272921	0.101349	0.0958947	0.041225	2.82355	1.49751	0.0120742	0.241103	up	no
106042862	LOC106042862	30606;30607	XR_001211339.1;XR_001211340.1	NA	NA	NA	NA	PREDICTED: transmembrane protein 251 [Anser cygnoides domesticus]	NA	0.13661	0.217329	0.402928	2.29192	0.339665	0.400134	0.24965	-2.00202	0.0120863	0.241103	down	no
106048006	PTRF	40119	XM_013199771.1	GO:0005634(nucleus);GO:0005737(cytoplasm);GO:0005739(mitochondrion);GO:0005901(caveola);GO:0006361(transcription initiation from RNA polymerase I promoter);GO:0006363(termination of RNA polymerase I transcription);GO:0042134(rRNA primary transcript binding)	NA	NA	NA	PREDICTED: polymerase I and transcript release factor [Anser cygnoides domesticus]	NA	2.66853	2.43697	1.48233	8.28099	2.56331	4.16476	0.438924	-1.18796	0.0121956	0.24269	down	no
106031191	GLT1D1	7385	XM_013173400.1	GO:0005737(cytoplasm)	NA	NA	NA	PREDICTED: LOW QUALITY PROTEIN: glycosyltransferase 1 domain-containing protein 1 [Anser cygnoides domesticus]	NA	0.132016	0.074902	0.059468	0.322384	0.282528	0.23932	0.315536	-1.66412	0.0123004	0.243632	down	no
106043163	LOC106043163	3083	XR_001211546.1	NA	NA	NA	NA		NA	0	0	0	0.135266	0	0.180283	0.000950724	-10.0387	0.0123482	0.243718	down	no
106033210	ADGRG5	11198;11199;11196;11195;11197	XM_013176578.1;XM_013176579.1;XM_013176582.1;XM_013176580.1;XM_013176581.1	GO:0004930(G-protein coupled receptor activity);GO:0007166(cell surface receptor signaling pathway);GO:0007186(G-protein coupled receptor signaling pathway);GO:0016021(integral component of membrane);GO:0016021(integral component of membrane)	NA	NA	NA	PREDICTED: adhesion G-protein coupled receptor G5 isoform X1 [Anser cygnoides domesticus];PREDICTED: adhesion G-protein coupled receptor G5 isoform X4 [Anser cygnoides domesticus];PREDICTED: adhesion G-protein coupled receptor G5 isoform X2 [Anser cygnoides domesticus];PREDICTED: adhesion G-protein coupled receptor G5 isoform X3 [Anser cygnoides domesticus]	NA	2.04494	0.786527	1.02986	0.483171	0.830639	0.596738	2.02106	1.01511	0.0123521	0.243718	up	no
106041377	LRRN2	27881;27879	XM_013189779.1;XM_013189778.1	GO:0007409(axonogenesis);GO:0016021(integral component of membrane);GO:0016021(integral component of membrane)	NA	NA	NA	PREDICTED: leucine-rich repeat neuronal protein 2 [Anser cygnoides domesticus]	NA	0	0	0	0.0161387	0.0760047	0.0388671	0.00228989	-8.7705	0.0124765	0.244394	down	no
106036720	LOC106036720	1816	XR_001207591.1	NA	NA	NA	NA		NA	0.107025	0.049416	0.040436	0	0	0	656.257	9.35812	0.0125945	0.246113	up	no
106030803	SNTG2	6353	XM_013172797.1	GO:0005198(structural molecule activity);GO:0030165(PDZ domain binding);GO:0097109(neuroligin family protein binding)	NA	NA	NA	PREDICTED: gamma-2-syntrophin, partial [Anser cygnoides domesticus]	NA	0	0	0	0.040298	0.05364	0.060995	0.00193632	-9.01247	0.0127851	0.248371	down	no
106047856	GNB3	39840;39839	XM_013199540.1;XM_013199541.1	GO:0003674(molecular_function);GO:0005575(cellular_component);GO:0007165(signal transduction);GO:0008150(biological_process);GO:0030425(dendrite);GO:0030507(spectrin binding);GO:0043005(neuron projection);GO:0044297(cell body);GO:0051020(GTPase binding);GO:0070062(extracellular exosome);GO:0070062(extracellular exosome)	04371(Apelin signaling pathway);04371(Apelin signaling pathway)	NA	NA	PREDICTED: guanine nucleotide-binding protein G(I)/G(S)/G(T) subunit beta-3 [Anser cygnoides domesticus]	NA	0.24733	0.154461	0.142588	0.0528855	0	0	10.2935	3.36367	0.0127882	0.248371	up	no
106032180	TNFRSF13B	9199	XM_013175021.1	GO:0001782(B cell homeostasis);GO:0002244(hematopoietic progenitor cell differentiation);GO:0005886(plasma membrane);GO:0005887(integral component of plasma membrane);GO:0007166(cell surface receptor signaling pathway);GO:0009897(external side of plasma membrane);GO:0030889(negative regulation of B cell proliferation)	04060(Cytokine-cytokine receptor interaction);04672(Intestinal immune network for IgA production)	NA	NA	PREDICTED: tumor necrosis factor receptor superfamily member 13B [Anser cygnoides domesticus]	NA	0.261089	0.344926	0.248098	0.041884	0.162815	0.024493	3.72663	1.89787	0.0130412	0.251523	up	no
106039209	LOC106039209	23312	XM_013186165.1	GO:0003674(molecular_function);GO:0005575(cellular_component);GO:0008150(biological_process)	NA	NA	NA	PREDICTED: UPF0524 protein C3orf70 homolog isoform X2 [Anser cygnoides domesticus]	NA	0.3828	0.397118	0.404802	0.40116	0.790285	1.47918	0.443612	-1.17263	0.0131113	0.251681	down	no
106032833	LOC106032833	10521	XR_001205058.1	NA	NA	NA	NA		NA	0.948563	0.602019	1.29988	0.065154	0.403089	0	6.08758	2.60587	0.0131911	0.252058	up	no
106029726	LOC106029726	43474	XM_013170992.1	GO:0002504(antigen processing and presentation of peptide or polysaccharide antigen via MHC class II);GO:0006955(immune response);GO:0016021(integral component of membrane);GO:0042613(MHC class II protein complex)	NA	NA	NA	PREDICTED: HLA class II histocompatibility antigen, DM beta chain-like, partial [Anser cygnoides domesticus]	NA	11.9121	4.42929	9.73818	4.08869	4.25526	3.45349	2.21062	1.14445	0.0132064	0.252058	up	no
106044709	LOC106044709	34239;34238;34233;34237	XR_001212433.1;XR_001212428.1;XR_001212427.1;XR_001212424.1	NA	NA	NA	NA	homeobox protein Meis1 isoform X1 [Anas platyrhynchos]	NA	0.0107759	0.0164087	0.00379243	0	0	0	103.257	6.69009	0.0132604	0.252164	up	no
106041602	LOC106041602	28342;28343	XM_013190167.1;XM_013190168.1	GO:0002020(protease binding);GO:0005509(calcium ion binding);GO:0005515(protein binding);GO:0005886(plasma membrane);GO:0005887(integral component of plasma membrane);GO:0007155(cell adhesion);GO:0009897(external side of plasma membrane);GO:0009986(cell surface);GO:0016020(membrane);GO:0016021(integral component of membrane);GO:0016339(calcium-dependent cell-cell adhesion via plasma membrane cell…	NA	NA	NA	PREDICTED: E-selectin-like isoform X1 [Anser cygnoides domesticus];PREDICTED: E-selectin-like isoform X2 [Anser cygnoides domesticus]	NA	0.13695	0.2484	0.201795	0.0176126	0.0919011	0.0308229	4.18383	2.06483	0.0135515	0.2568	up	no
106032368	TLL1	9638	XM_013175320.1	GO:0004222(metalloendopeptidase activity);GO:0005509(calcium ion binding);GO:0006508(proteolysis);GO:0008270(zinc ion binding)	NA	NA	NA	PREDICTED: tolloid-like protein 1 [Anser cygnoides domesticus]	NA	0.315196	0.129512	0.416635	0.056209	0	0.087343	6.00022	2.58501	0.0136311	0.25704	up	no
106037339	LOC106037339	19675	XM_013183220.1	NA	NA	NA	NA	PREDICTED: uncharacterized protein LOC106037339 [Anser cygnoides domesticus]	NA	0	0.028426	0.025459	0.139762	0.136864	0.232452	0.105848	-3.23993	0.0136411	0.25704	down	no
106039638	LOC106039638	24472	XM_013186944.1	GO:0003824(catalytic activity);GO:0005575(cellular_component);GO:0009058(biosynthetic process);GO:0030170(pyridoxal phosphate binding)	NA	NA	NA	PREDICTED: LOW QUALITY PROTEIN: 1-aminocyclopropane-1-carboxylate synthase-like protein 1 [Anser cygnoides domesticus]	NA	1.35648	0.905519	0.758281	0.563596	0.433372	0.452162	2.0842	1.05949	0.0136747	0.25704	up	no
106046683	LOC106046683	37792;37793	XR_001213397.1;XR_001213398.1	NA	NA	NA	NA		NA	0	0.0146073	0	0.0912277	0.0954743	0.0716377	0.056543	-4.14451	0.0137987	0.258531	down	no
106041991	PCK1	2843;2844	XM_013190722.1;XM_013190730.1	GO:0004613(phosphoenolpyruvate carboxykinase (GTP) activity);GO:0005525(GTP binding);GO:0006094(gluconeogenesis);GO:0006094(gluconeogenesis)	00010(Glycolysis / Gluconeogenesis);00020(Citrate cycle (TCA cycle));00620(Pyruvate metabolism);01100(Metabolic pathways);03320(PPAR signaling pathway);04068(FoxO signaling pathway);04910(Insulin signaling pathway);04920(Adipocytokine signaling pathway);04920(Adipocytokine signaling pathway)	K01596	EC:4.1.1.32	PREDICTED: phosphoenolpyruvate carboxykinase, cytosolic [GTP] [Anser cygnoides domesticus]	NA	184.086	51.6048	260.31	96.4673	1498.24	1867.04	0.143281	-2.80308	0.0138456	0.258758	down	no
106031770	CCDC177	8208	XM_013174385.1	GO:0003674(molecular_function);GO:0005575(cellular_component);GO:0008150(biological_process)	NA	NA	NA	PREDICTED: coiled-coil domain-containing protein 177 [Anser cygnoides domesticus]	NA	0.101323	0.162773	0.293894	0.056236	0	0	9.92229	3.31067	0.013952	0.260448	up	no
106039482	F3	23927	XM_013186740.1	GO:0001938(positive regulation of endothelial cell proliferation);GO:0002020(protease binding);GO:0002541(activation of plasma proteins involved in acute inflammatory response);GO:0004896(cytokine receptor activity);GO:0005543(phospholipid binding);GO:0005615(extracellular space);GO:0005886(plasma membrane);GO:0006919(activation of cysteine-type endopeptidase activity involved in apoptotic proces…	NA	NA	NA	PREDICTED: tissue factor [Anser cygnoides domesticus]	NA	1.42392	3.8371	1.24003	1.21801	0.769371	0.804595	2.32848	1.21939	0.0142802	0.265065	up	no
106030435	LOC106030435	5972	XM_013172283.1	GO:0004364(glutathione transferase activity);GO:0005829(cytosol);GO:0043390(aflatoxin B1 metabolic process);GO:0098754(detoxification)	00480(Glutathione metabolism);00980(Metabolism of xenobiotics by cytochrome P450);00982(Drug metabolism - cytochrome P450);00983(Drug metabolism - other enzymes);01100(Metabolic pathways)	K00799	EC:2.5.1.18	PREDICTED: glutathione S-transferase 3 [Anser cygnoides domesticus]	NA	267.546	669.52	294.553	321.216	159.992	123.523	2.03664	1.02619	0.0142971	0.265065	up	no
106049925	LOC106049925	42961	XM_013202354.1	GO:0004888(transmembrane signaling receptor activity);GO:0005509(calcium ion binding);GO:0005515(protein binding);GO:0005887(integral component of plasma membrane);GO:0007165(signal transduction);GO:0009897(external side of plasma membrane);GO:0030246(carbohydrate binding);GO:0035690(cellular response to drug)	NA	NA	NA	PREDICTED: early activation antigen CD69-like [Anser cygnoides domesticus]	NA	3.58872	1.87682	2.35302	2.54609	1.67312	101.919	0.073664	-3.7629	0.0144171	0.266987	down	no
106043284	KHDRBS3	31464;31462;31460;31459;31461	XM_013192650.1;XM_013192648.1;XM_013192646.1;XR_001211606.1;XM_013192647.1	GO:0005654(nucleoplasm);GO:0005654(nucleoplasm)	NA	NA	NA	PREDICTED: KH domain-containing, RNA-binding, signal transduction-associated protein 3 isoform X2 [Aquila chrysaetos canadensis];PREDICTED: KH domain-containing, RNA-binding, signal transduction-associated protein 3 isoform X1 [Aquila chrysaetos canadensis];PREDICTED: KH domain-containing, RNA-binding, signal transduction-associated protein 3 isoform X1 [Anser cygnoides domesticus];PREDICTED: KH …	NA	2.67752	1.74674	1.56181	9.51621	2.59404	2.33445	0.414413	-1.27086	0.0145132	0.268009	down	no
106039785	GRIK4	24545	XM_013187194.1	GO:0004970(ionotropic glutamate receptor activity);GO:0005234(extracellularly glutamate-gated ion channel activity);GO:0016021(integral component of membrane);GO:0030054(cell junction);GO:0034220(ion transmembrane transport);GO:0035235(ionotropic glutamate receptor signaling pathway);GO:0045211(postsynaptic membrane)	04080(Neuroactive ligand-receptor interaction)	NA	NA	PREDICTED: glutamate receptor ionotropic, kainate 4 [Anser cygnoides domesticus]	NA	0	0	0	0.074483	0	0.143001	0.00137941	-9.50173	0.0145356	0.268009	down	no
106044894	DYNAP	34553	XM_013195082.1	GO:0016021(integral component of membrane)	NA	NA	NA	PREDICTED: dynactin-associated protein [Anser cygnoides domesticus]	NA	0.858028	2.49009	5.84982	0.198785	0.44851	0	14.2098	3.82881	0.0146889	0.270176	up	no
106039286	TRPM2	23440;23438	XM_013186320.1;XM_013186323.1	GO:0005261(cation channel activity);GO:0006979(response to oxidative stress);GO:0016021(integral component of membrane);GO:0047631(ADP-ribose diphosphatase activity);GO:0098655(cation transmembrane transport);GO:0098655(cation transmembrane transport)	04621(NOD-like receptor signaling pathway);04621(NOD-like receptor signaling pathway)	K04977	EC:3.6.1.13	PREDICTED: transient receptor potential cation channel subfamily M member 2 isoform X1 [Anser cygnoides domesticus];PREDICTED: transient receptor potential cation channel subfamily M member 2 isoform X3 [Anser cygnoides domesticus]	NA	0.0343139	0.0207223	0.0484663	0.0132418	0.0181805	2.29212	0.0445452	-4.48859	0.0148725	0.272629	down	no
106040774	LOC106040774	26767	XM_013188870.1	GO:0005622(intracellular);GO:0035556(intracellular signal transduction)	04140(Autophagy - animal);04150(mTOR signaling pathway)	NA	NA	PREDICTED: DEP domain-containing mTOR-interacting protein-like [Anser cygnoides domesticus]	NA	0.097426	0	0.387788	0	0	0	1617.38	10.6594	0.015412	0.279373	up	no
106029842	LOC106029842	5107	XM_013171159.1	GO:0005929(cilium);GO:0030992(intraciliary transport particle B);GO:0042073(intraciliary transport)	NA	NA	NA	PREDICTED: tetratricopeptide repeat protein 30A-like, partial [Anser cygnoides domesticus]	NA	0.570681	0.378781	0.583406	0.908243	0.897769	1.26321	0.499431	-1.00164	0.0155319	0.2801	down	no
106029862	ELOVL3	383	XM_013171182.1	GO:0006633(fatty acid biosynthetic process);GO:0016021(integral component of membrane);GO:0016740(transferase activity)	00062(Fatty acid elongation);01040(Biosynthesis of unsaturated fatty acids);01100(Metabolic pathways);01212(Fatty acid metabolism)	K10203	EC:2.3.1.199	PREDICTED: elongation of very long chain fatty acids protein 3 [Anser cygnoides domesticus]	NA	84.0239	169.758	96.5442	123.839	304.252	290.377	0.487602	-1.03623	0.0157644	0.282998	down	no
106036179	SLC19A3	17428	XM_013181443.1	GO:0005887(integral component of plasma membrane);GO:0071934(thiamine transmembrane transport)	NA	NA	NA	PREDICTED: thiamine transporter 2 [Anser cygnoides domesticus]	NA	0.928886	0.522634	1.01914	0.260965	0.429428	0.461725	2.14445	1.10061	0.0158276	0.283747	up	no
106032904	LOC106032904	10542;10543	XR_001205104.1;XR_001205103.1	NA	NA	NA	NA		NA	0	0	0	0.0751204	0.247717	0	0.000929259	-10.0716	0.015869	0.284176	down	no
106038683	EGF	22357;22359;22358	XM_013185388.1;XM_013185389.1;XM_013185390.1	GO:0000186(activation of MAPKK activity);GO:0000187(activation of MAPK activity);GO:0001525(angiogenesis);GO:0005154(epidermal growth factor receptor binding);GO:0005509(calcium ion binding);GO:0005615(extracellular space);GO:0005765(lysosomal membrane);GO:0005886(plasma membrane);GO:0007173(epidermal growth factor receptor signaling pathway);GO:0008083(growth factor activity);GO:0010800(positive…	04010(MAPK signaling pathway);04012(ErbB signaling pathway);04020(Calcium signaling pathway);04068(FoxO signaling pathway);04510(Focal adhesion);04540(Gap junction);04810(Regulation of actin cytoskeleton);04810(Regulation of actin cytoskeleton)	NA	NA	PREDICTED: pro-epidermal growth factor isoform X1 [Anser cygnoides domesticus];PREDICTED: pro-epidermal growth factor isoform X2 [Anser cygnoides domesticus];PREDICTED: pro-epidermal growth factor isoform X3 [Anser cygnoides domesticus]	NA	0.520121	0.0409341	0.0575918	0.0466446	0.0221592	0.0363106	5.88546	2.55716	0.0161053	0.286203	up	no
106040874	LOC106040874	26877	XR_001210092.1	NA	NA	NA	NA	PREDICTED: transcriptional enhancer factor TEF-5-like [Meleagris gallopavo]	NA	0.0419312	0.0534036	0.0920814	0	0.0120658	0	15.5328	3.95725	0.0161374	0.28646	up	no
106041128	LOC106041128	27443	XR_001210310.1	GO:0000902(cell morphogenesis);GO:0005938(cell cortex);GO:0030427(site of polarized growth);GO:0031175(neuron projection development);GO:0090527(actin filament reorganization)	NA	NA	NA		NA	0.204465	0	0.46207	0	0	0	2221.78	11.1175	0.0164875	0.291404	up	no
106033878	LOC106033878	12470	XR_001205622.1	NA	NA	NA	NA	hypothetical protein Anapl_18912 [Anas platyrhynchos]	NA	0	0	0	0.0427358	0.0289434	0.123804	0.00153466	-9.34787	0.0165125	0.29153	down	no
106033949	LOC106033949	12517;12513	XR_001205711.1;XR_001205713.1	NA	NA	NA	NA		NA	0.476908	0.271564	0.294352	1.03254	0.496875	0.903516	0.428629	-1.2222	0.016541	0.291716	down	no
106038086	CSF3R	20963	XM_013184365.1	GO:0004896(cytokine receptor activity);GO:0016021(integral component of membrane);GO:0019221(cytokine-mediated signaling pathway);GO:0030593(neutrophil chemotaxis);GO:0045637(regulation of myeloid cell differentiation)	04060(Cytokine-cytokine receptor interaction)	NA	NA	PREDICTED: granulocyte colony-stimulating factor receptor [Anser cygnoides domesticus]	NA	3.87125	1.8824	5.12967	2.18511	1.69824	0.34254	2.57539	1.36479	0.0165849	0.292175	up	no
106047405	LRIG3	3896	XM_013198876.1	GO:0005615(extracellular space);GO:0016021(integral component of membrane);GO:0032474(otolith morphogenesis)	NA	NA	NA	PREDICTED: leucine-rich repeats and immunoglobulin-like domains protein 3 isoform X1 [Anser cygnoides domesticus]	NA	0.304772	0.284054	0.232373	1.13647	0.431079	0.396071	0.418206	-1.25771	0.01666	0.292793	down	no
106034449	LOC106034449	13839	XM_013178598.1	GO:0009813(flavonoid biosynthetic process);GO:0015020(glucuronosyltransferase activity);GO:0016021(integral component of membrane);GO:0043231(intracellular membrane-bounded organelle);GO:0052696(flavonoid glucuronidation);GO:0052697(xenobiotic glucuronidation)	00040(Pentose and glucuronate interconversions);00053(Ascorbate and aldarate metabolism);00140(Steroid hormone biosynthesis);00830(Retinol metabolism);00860(Porphyrin and chlorophyll metabolism);00980(Metabolism of xenobiotics by cytochrome P450);00982(Drug metabolism - cytochrome P450);00983(Drug metabolism - other enzymes);01100(Metabolic pathways);01240(Biosynthesis of cofactors)	K00699	EC:2.4.1.17	PREDICTED: UDP-glucuronosyltransferase 1-1-like [Anser cygnoides domesticus]	NA	0.374015	0.125724	0	1.12618	0.519769	1.39073	0.164568	-2.60325	0.0167733	0.293586	down	no
106037120	NSMF	19219;19218;19216	XM_013182898.1;XM_013182897.1;XM_013182895.1	GO:0005634(nucleus);GO:0005635(nuclear envelope);GO:0005654(nucleoplasm);GO:0005719(nuclear euchromatin);GO:0005737(cytoplasm);GO:0014069(postsynaptic density);GO:0016020(membrane);GO:0016363(nuclear matrix);GO:0030054(cell junction);GO:0030425(dendrite);GO:0030863(cortical cytoskeleton);GO:0031965(nuclear membrane);GO:0035307(positive regulation of protein dephosphorylation);GO:0043005(neuron pr…	NA	NA	NA	PREDICTED: NMDA receptor synaptonuclear signaling and neuronal migration factor isoform X4 [Anser cygnoides domesticus];PREDICTED: NMDA receptor synaptonuclear signaling and neuronal migration factor isoform X3 [Anser cygnoides domesticus];PREDICTED: NMDA receptor synaptonuclear signaling and neuronal migration factor isoform X1 [Anser cygnoides domesticus]	NA	0.91156	1.00731	0.526441	0.285959	0.483517	0.43463	2.03081	1.02206	0.0171363	0.297341	up	no
106049125	LOC106049125	41792	XM_013201302.1	NA	NA	NA	NA	PREDICTED: protein S100-A12-like [Anser cygnoides domesticus]	NA	0.559273	0	1.10241	0	0.028763	0	57.7717	5.85229	0.017176	0.297341	up	no
106043864	IRF4	32618	XM_013193597.1	GO:0000788(nuclear nucleosome);GO:0000978(RNA polymerase II proximal promoter sequence-specific DNA binding);GO:0005654(nucleoplasm);GO:0005737(cytoplasm);GO:0006366(transcription by RNA polymerase II);GO:0016020(membrane);GO:0016279(protein-lysine N-methyltransferase activity);GO:0018022(peptidyl-lysine methylation);GO:0034122(negative regulation of toll-like receptor signaling pathway);GO:00428…	NA	NA	NA	PREDICTED: interferon regulatory factor 4 isoform X1 [Parus major]	NA	0.744386	2.67536	1.21794	0.83803	0.801831	0.40341	2.26974	1.18252	0.0171774	0.297341	up	no
106040280	LOC106040280	25738	XM_013188047.1	GO:0004930(G-protein coupled receptor activity);GO:0005887(integral component of plasma membrane);GO:0007186(G-protein coupled receptor signaling pathway)	04080(Neuroactive ligand-receptor interaction)	NA	NA	PREDICTED: G-protein coupled receptor 35-like [Anser cygnoides domesticus]	NA	2.26196	0.81945	2.25866	0.640204	1.27281	0.332856	2.37773	1.24958	0.0174606	0.301084	up	no
106029765	KIF6	4474	XM_013171049.1	GO:0003777(microtubule motor activity);GO:0005524(ATP binding);GO:0005871(kinesin complex);GO:0005874(microtubule);GO:0007018(microtubule-based movement);GO:0008017(microtubule binding);GO:0016887(ATPase activity)	NA	NA	NA	kinesin-like protein KIF6 isoform X3 [Anas platyrhynchos]	NA	0.0372309	0.0492747	0.0149132	0	0	0	338.063	8.40115	0.0175059	0.301141	up	no
106035730	GABRA5	16468	XM_013180738.1	GO:0001662(behavioral fear response);GO:0002230(positive regulation of defense response to virus by host);GO:0004890(GABA-A receptor activity);GO:0005230(extracellular ligand-gated ion channel activity);GO:0005886(plasma membrane);GO:0006821(chloride transport);GO:0007214(gamma-aminobutyric acid signaling pathway);GO:0007605(sensory perception of sound);GO:0008306(associative learning);GO:0016021…	04080(Neuroactive ligand-receptor interaction)	NA	NA	hypothetical protein H355_003476 [Colinus virginianus]	NA	0	0	0	0.0439972	0.0418372	0.0445101	0.00230159	-8.76315	0.0175289	0.301141	down	no
106044112	CACFD1	33185	XM_013193977.1	GO:0016021(integral component of membrane)	NA	NA	NA	PREDICTED: LOW QUALITY PROTEIN: calcium channel flower homolog [Anser cygnoides domesticus]	NA	6.71621	13.66	8.86945	8.27855	23.6159	33.8118	0.445097	-1.16781	0.017644	0.302643	down	no
106040574	ADA	2634	XM_013188525.1	GO:0001666(response to hypoxia);GO:0001889(liver development);GO:0002314(germinal center B cell differentiation);GO:0002636(positive regulation of germinal center formation);GO:0002686(negative regulation of leukocyte migration);GO:0002906(negative regulation of mature B cell apoptotic process);GO:0004000(adenosine deaminase activity);GO:0005764(lysosome);GO:0006154(adenosine catabolic process);G…	00230(Purine metabolism);01100(Metabolic pathways)	K01488	EC:3.5.4.4	PREDICTED: adenosine deaminase [Anser cygnoides domesticus]	NA	0.545721	0.322785	0.596768	0.805997	1.21975	0.921068	0.497241	-1.00798	0.0179331	0.306312	down	no
106032938	LOC106032938	10806	XM_013176154.1	GO:0004222(metalloendopeptidase activity);GO:0005739(mitochondrion);GO:0008270(zinc ion binding);GO:0016485(protein processing)	NA	K01411	EC:3.4.24.61	PREDICTED: nardilysin-like [Anser cygnoides domesticus]	NA	0	0.119527	0.167903	0.772602	0.36435	0.408356	0.186002	-2.42661	0.0179592	0.306436	down	no
106036206	LOC106036206	17381;17382;17384;17385;17383	XR_001207161.1;XR_001207158.1;XR_001207159.1;XR_001207160.1;XR_001207162.1	NA	NA	NA	NA		NA	0.12288	0.169934	0.116198	0.481126	0.553139	0.265255	0.31474	-1.66777	0.0181514	0.308422	down	no
106043076	MMP2	31179	XM_013192370.1	GO:0001666(response to hypoxia);GO:0001933(negative regulation of protein phosphorylation);GO:0001955(blood vessel maturation);GO:0001957(intramembranous ossification);GO:0004222(metalloendopeptidase activity);GO:0005604(basement membrane);GO:0005615(extracellular space);GO:0005623(cell);GO:0005739(mitochondrion);GO:0005886(plasma membrane);GO:0006508(proteolysis);GO:0008270(zinc ion binding);GO:…	04912(GnRH signaling pathway)	K01398	EC:3.4.24.24	PREDICTED: 72 kDa type IV collagenase [Anser cygnoides domesticus]	NA	3.14433	7.86425	3.52479	10.8695	8.86973	9.42193	0.498382	-1.00468	0.0183251	0.310502	down	no
106041998	HENMT1	29021;29022;29017	XM_013190724.1;XM_013190726.1;XM_013190731.1	GO:0001510(RNA methylation);GO:0003723(RNA binding);GO:0008171(O-methyltransferase activity);GO:0008173(RNA methyltransferase activity);GO:0031047(gene silencing by RNA);GO:0034587(piRNA metabolic process);GO:0043186(P granule);GO:0046872(metal ion binding);GO:0046872(metal ion binding)	NA	NA	NA	PREDICTED: small RNA 2'-O-methyltransferase [Anser cygnoides domesticus]	NA	0.00119821	0.0036165	0.00121961	0.0377476	0.0346629	0.0524027	0.0483469	-4.37043	0.0189941	0.319406	down	no
106036743	LOC106036743	18606;18607	XR_001207628.1;XR_001207627.1	NA	NA	NA	NA		NA	0	0	0	0.099381	0	0.0794389	0.00167767	-9.21933	0.0191055	0.320437	down	no
106044363	LOC106044363	33609;33616;33615;33611;33612;33610	XR_001212234.1;XR_001212235.1;XR_001212236.1;XR_001212238.1;XR_001212231.1;XR_001212237.1	NA	NA	NA	NA		NA	0.178895	0.12475	0.195605	0.111816	0.0335363	0.0600959	2.43005	1.28099	0.0191426	0.320579	up	no
106041244	BMPR1B	27617;27619	XM_013189544.1;XM_013189542.1	GO:0002063(chondrocyte development);GO:0030166(proteoglycan biosynthetic process);GO:0060350(endochondral bone morphogenesis);GO:0061036(positive regulation of cartilage development);GO:1902731(negative regulation of chondrocyte proliferation);GO:1902731(negative regulation of chondrocyte proliferation)	04060(Cytokine-cytokine receptor interaction);04350(TGF-beta signaling pathway);04350(TGF-beta signaling pathway)	K13578	EC:2.7.11.30	bone morphogenetic protein receptor type-1B isoform X1 [Columba livia];bone morphogenetic protein receptor type-1B isoform X1 [Athene cunicularia]	NA	0.227008	0.229812	0.150344	0.278975	0.584326	0.470902	0.455077	-1.13582	0.0192968	0.322589	down	no
106040729	LOC106040729	26549	XR_001210055.1	NA	NA	NA	NA		NA	2.1682	0.699889	1.41326	0.794085	0.537043	0.130738	2.92869	1.55026	0.0194142	0.322821	up	no
106042962	LOC106042962	30934	XR_001211391.1	NA	NA	NA	NA		NA	0	0.12649	0.401046	0	0	0	1758.45	10.7801	0.0194626	0.322821	up	no
106032321	LOC106032321	9623;9621	XR_001204787.1;XR_001204786.1	NA	NA	NA	NA	zinc finger ccch domain-containing protein 11a [Limosa lapponica baueri]	NA	0	0	0	0.105521	0.319856	0	0.000705258	-10.4696	0.0194729	0.322821	down	no
106036340	LOC106036340	17709;17710;17708;17711	XR_001207246.1;XR_001207247.1;XR_001207245.1;XR_001207248.1	NA	NA	NA	NA		NA	1.06172	0.141464	0.471485	0.146474	0.126445	0.215485	3.42886	1.77773	0.0195144	0.322821	up	no
106043128	LOC106043128	31155	XR_001211528.1	NA	NA	NA	NA	rna-directed dna polymerase from mobile element jockey- hypothetical protein [Limosa lapponica baueri]	NA	0.877187	0.583451	0.916075	2.91083	2.3752	1.22271	0.365157	-1.45341	0.0196436	0.32397	down	no
106046303	MEI1	3626	XM_013197241.1	GO:0005623(cell);GO:0007127(meiosis I);GO:0007141(male meiosis I);GO:0007286(spermatid development);GO:0045141(meiotic telomere clustering)	NA	NA	NA	PREDICTED: LOW QUALITY PROTEIN: meiosis inhibitor protein 1 [Anser cygnoides domesticus]	NA	0.232497	0.448895	0.156995	0.419544	1.02158	0.717234	0.388437	-1.36425	0.019888	0.324768	down	no
106048741	LOC106048741	41304	XR_001214263.1	GO:0001725(stress fiber);GO:0003779(actin binding);GO:0005509(calcium ion binding);GO:0005515(protein binding);GO:0005634(nucleus);GO:0005635(nuclear envelope);GO:0005737(cytoplasm);GO:0005783(endoplasmic reticulum);GO:0005789(endoplasmic reticulum membrane);GO:0005856(cytoskeleton);GO:0005874(microtubule);GO:0005882(intermediate filament);GO:0005886(plasma membrane);GO:0005925(focal adhesion);GO…	NA	NA	NA	LOW QUALITY PROTEIN: plectin [Anas platyrhynchos]	NA	0.377315	0.272758	0	0	0	0	2166.91	11.0814	0.0201041	0.326117	up	no
106036594	LOC106036594	18182	XR_001207410.1	NA	NA	NA	NA		NA	0.671979	0.450613	0.341582	3.9223	0.899139	0.378974	0.281549	-1.82854	0.0203138	0.328329	down	no
106040409	LOC106040409	25918	XM_013188238.1	GO:0005922(connexin complex);GO:0007154(cell communication);GO:0016021(integral component of membrane)	NA	NA	NA	PREDICTED: gap junction beta-6 protein-like [Anser cygnoides domesticus]	NA	3.48733	9.51256	6.80014	17.9127	9.46294	13.169	0.488352	-1.03401	0.020506	0.330491	down	no
106029666	LOC106029666	43419	XM_013170943.1	GO:0005615(extracellular space);GO:0005887(integral component of plasma membrane);GO:0007158(neuron cell-cell adhesion);GO:0007416(synapse assembly);GO:0009986(cell surface);GO:0042043(neurexin family protein binding);GO:0045202(synapse);GO:0050804(modulation of chemical synaptic transmission);GO:0052689(carboxylic ester hydrolase activity)	NA	NA	NA	bile salt-activated lipase [Anas platyrhynchos]	NA	6.30398	3.39014	2.04845	2.19981	1.59927	1.53182	2.20274	1.1393	0.0205508	0.330559	up	no
106033971	DEPDC7	12630	XM_013177818.1	GO:0005622(intracellular);GO:0035556(intracellular signal transduction)	NA	NA	NA	PREDICTED: DEP domain-containing protein 7 [Anser cygnoides domesticus]	NA	2.16625	0.761762	1.6697	0.853542	0.755815	0.544162	2.13498	1.09422	0.0206416	0.331692	up	no
106043875	NR4A2	32702	XM_013193602.1	GO:0000122(negative regulation of transcription by RNA polymerase II);GO:0000979(RNA polymerase II core promoter sequence-specific DNA binding);GO:0001666(response to hypoxia);GO:0001764(neuron migration);GO:0001975(response to amphetamine);GO:0003707(steroid hormone receptor activity);GO:0004879(nuclear receptor activity);GO:0005654(nucleoplasm);GO:0006366(transcription by RNA polymerase II);GO:…	NA	NA	NA	PREDICTED: nuclear receptor subfamily 4 group A member 2 [Anser cygnoides domesticus]	NA	0.570711	0.283574	0.226144	0.078991	0.038009	0.161812	3.87512	1.95424	0.0207389	0.332599	up	no
106033585	CYTL1	1434	XM_013177217.1	GO:0002062(chondrocyte differentiation);GO:0045944(positive regulation of transcription by RNA polymerase II);GO:0048839(inner ear development);GO:0050650(chondroitin sulfate proteoglycan biosynthetic process);GO:0051091(positive regulation of DNA binding transcription factor activity);GO:1990079(cartilage homeostasis)	NA	NA	NA	PREDICTED: cytokine-like protein 1 [Anser cygnoides domesticus]	NA	0.111767	0	0	0.442186	0.442104	0.268994	0.0969119	-3.36718	0.0208435	0.332892	down	no
106033701	LOC106033701	12171;12174;12172	XR_001205488.1;XR_001205489.1;XR_001205490.1	NA	NA	NA	NA	hypothetical protein DUI87_29237 [Hirundo rustica rustica]	NA	0.45621	0.639984	0.307565	1.0924	1.24883	0.492197	0.495428	-1.01325	0.0210184	0.333793	down	no
106032882	SOX30	10628	XM_013176090.1	GO:0000981(RNA polymerase II transcription factor activity, sequence-specific DNA binding);GO:0005634(nucleus);GO:0006357(regulation of transcription by RNA polymerase II);GO:0007283(spermatogenesis);GO:0031960(response to corticosteroid);GO:0043565(sequence-specific DNA binding)	NA	NA	NA	PREDICTED: transcription factor SOX-30 [Anser cygnoides domesticus]	NA	0.038455	0.066384	0.038168	0.26242	0.292555	0.065697	0.230407	-2.11775	0.0212062	0.335466	down	no
106030829	KIAA1211	6676	XM_013172824.1	NA	NA	NA	NA	PREDICTED: uncharacterized protein KIAA1211 homolog [Anser cygnoides domesticus]	NA	0.062594	0.01929	0.062256	0.128606	0.136371	0.112718	0.381631	-1.38975	0.0212452	0.335757	down	no
106033190	CTRL	11117	XM_013176535.1	GO:0004252(serine-type endopeptidase activity);GO:0006508(proteolysis);GO:0008233(peptidase activity);GO:0008236(serine-type peptidase activity)	NA	NA	NA	PREDICTED: chymotrypsin-like protease CTRL-1 [Anser cygnoides domesticus]	NA	0.022689	0.609151	0.025422	0.028314	0	0	23.2133	4.53688	0.021496	0.338019	up	no
106038093	LOC106038093	21274	XM_013184379.1	GO:0005576(extracellular region);GO:0050829(defense response to Gram-negative bacterium);GO:0050830(defense response to Gram-positive bacterium);GO:0050832(defense response to fungus)	04621(NOD-like receptor signaling pathway)	NA	NA	PREDICTED: gallinacin-4-like [Anser cygnoides domesticus]	NA	1.72838	2.30927	0.606614	0.482688	0	0.225807	6.55511	2.71262	0.0217357	0.339725	up	no
106040054	GP9	25279;25280	XM_013187677.1;XM_013187676.1	GO:0016021(integral component of membrane);GO:0016021(integral component of membrane)	04512(ECM-receptor interaction);04512(ECM-receptor interaction)	NA	NA	PREDICTED: platelet glycoprotein IX [Anser cygnoides domesticus]	NA	1.26228	1.1427	2.78005	0.666257	0.906347	0.755293	2.22735	1.15533	0.0221037	0.341312	up	no
106047222	TNFRSF25	38738	XM_013198586.1	GO:0005031(tumor necrosis factor-activated receptor activity);GO:0005887(integral component of plasma membrane);GO:0006954(inflammatory response);GO:0006955(immune response);GO:0007275(multicellular organism development);GO:0032496(response to lipopolysaccharide);GO:0033209(tumor necrosis factor-mediated signaling pathway);GO:0042127(regulation of cell proliferation);GO:0042981(regulation of apop…	NA	NA	NA	PREDICTED: tumor necrosis factor receptor superfamily member 25 [Anser cygnoides domesticus]	NA	0.346865	0.489002	0.178414	0	0.072232	0.094451	6.08509	2.60528	0.022158	0.341367	up	no
106037592	CDH2	20182	XM_013183551.1	GO:0001502(cartilage condensation);GO:0005509(calcium ion binding);GO:0005515(protein binding);GO:0005623(cell);GO:0005886(plasma membrane);GO:0005911(cell-cell junction);GO:0005912(adherens junction);GO:0005913(cell-cell adherens junction);GO:0005916(fascia adherens);GO:0005925(focal adhesion);GO:0007155(cell adhesion);GO:0007156(homophilic cell adhesion via plasma membrane adhesion molecules);G…	04514(Cell adhesion molecules)	NA	NA	PREDICTED: cadherin-2 isoform X1 [Anser cygnoides domesticus]	NA	0.988526	1.12172	1.33956	1.75579	4.5314	1.18731	0.461544	-1.11546	0.0222183	0.341843	down	no
106046185	LOC106046185	36745	XM_013197047.1	GO:0005783(endoplasmic reticulum);GO:0015485(cholesterol binding);GO:0016021(integral component of membrane)	04080(Neuroactive ligand-receptor interaction)	NA	NA	PREDICTED: translocator protein-like [Anser cygnoides domesticus]	NA	0.096008	0.332712	0.241673	1.45751	0.275384	1.02249	0.243303	-2.03918	0.0222573	0.342088	down	no
106038196	CLIC5	21322;21321	XM_013184546.1;XM_013184547.1	GO:0002024(diet induced thermogenesis);GO:0004364(glutathione transferase activity);GO:0005244(voltage-gated ion channel activity);GO:0005254(chloride channel activity);GO:0005634(nucleus);GO:0005737(cytoplasm);GO:0005794(Golgi apparatus);GO:0006749(glutathione metabolic process);GO:0007605(sensory perception of sound);GO:0008104(protein localization);GO:0015629(actin cytoskeleton);GO:0032420(ste…	NA	NA	NA	PREDICTED: chloride intracellular channel protein 5 isoform X1 [Anser cygnoides domesticus];PREDICTED: chloride intracellular channel protein 5 isoform X2 [Anser cygnoides domesticus]	NA	0.253732	0.0966106	0.0938649	0.386301	0.319074	0.385659	0.407143	-1.29639	0.0222763	0.342088	down	no
106046688	LOC106046688	37736	XR_001213401.1	GO:0005604(basement membrane);GO:0007154(cell communication);GO:0016020(membrane);GO:0016021(integral component of membrane)	NA	NA	NA	LOW QUALITY PROTEIN: FRAS1-related extracellular matrix protein 3 [Athene cunicularia]	NA	0.149011	0	0.096158	0	0	0	817.23	9.6746	0.0224213	0.343021	up	no
106048249	LOC106048249	40540;40539	XM_013200145.1;XM_013200143.1	GO:0004930(G-protein coupled receptor activity);GO:0004984(olfactory receptor activity);GO:0005549(odorant binding);GO:0005886(plasma membrane);GO:0007186(G-protein coupled receptor signaling pathway);GO:0016021(integral component of membrane);GO:0050911(detection of chemical stimulus involved in sensory perception of smell);GO:0050911(detection of chemical stimulus involved in sensory perception…	NA	NA	NA	PREDICTED: olfactory receptor-like protein COR2 isoform X2 [Anser cygnoides domesticus];PREDICTED: olfactory receptor-like protein COR4 isoform X1 [Anser cygnoides domesticus]	NA	0.537424	1.12424	0.871042	0.378154	0	0.075722	5.58016	2.48031	0.0227277	0.345459	up	no
106040375	LOC106040375	25900	XR_001209875.1	NA	NA	NA	NA		NA	0	0	0	0.01826	0.01755	0.0749	0.00270978	-8.52761	0.0233163	0.351755	down	no
106030351	ST8SIA6	5773	XM_013172115.1	GO:0001574(ganglioside biosynthetic process);GO:0005794(Golgi apparatus);GO:0006493(protein O-linked glycosylation);GO:0008373(sialyltransferase activity);GO:0009311(oligosaccharide metabolic process);GO:0016021(integral component of membrane);GO:0016051(carbohydrate biosynthetic process);GO:0097503(sialylation)	NA	NA	NA	PREDICTED: alpha-2,8-sialyltransferase 8F [Anser cygnoides domesticus]	NA	0.358629	0.999259	0.326864	1.24361	1.09202	1.40136	0.450832	-1.14934	0.0233853	0.351817	down	no
106033922	LOC106033922	12654	XR_001205663.1	NA	NA	NA	NA		NA	0.154571	0.031269	0.033983	0	0	0	732.743	9.51716	0.0238647	0.35589	up	no
106043934	SLAIN1	32772	XM_013193692.1	GO:0005515(protein binding)	NA	NA	NA	SLAIN motif-containing protein 1, partial [Anas platyrhynchos]	NA	0	0	0	0.046727	0.049401	0.05838	0.00194165	-9.0085	0.0240861	0.357405	down	no
106043040	LOC106043040	31075	XR_001211438.1	NA	NA	NA	NA		NA	0	0	0	0.08596	0.116095	0.048576	0.00119698	-9.70639	0.0242342	0.358765	down	no
106047081	RAD51	38429	XM_013198410.1	GO:0000150(recombinase activity);GO:0000228(nuclear chromosome);GO:0000400(four-way junction DNA binding);GO:0000722(telomere maintenance via recombination);GO:0000724(double-strand break repair via homologous recombination);GO:0000730(DNA recombinase assembly);GO:0000784(nuclear chromosome, telomeric region);GO:0000785(chromatin);GO:0000793(condensed chromosome);GO:0000794(condensed nuclear chro…	03440(Homologous recombination);03460(Fanconi anemia pathway)	NA	NA	PREDICTED: DNA repair protein RAD51 homolog 1 [Anser cygnoides domesticus]	NA	0.463428	0.612044	0.541384	0.469433	1.95238	1.60768	0.401255	-1.31741	0.02431	0.358765	down	no
106034697	SLC16A6	14179	XM_013178986.1	GO:0005887(integral component of plasma membrane);GO:0015129(lactate transmembrane transporter activity);GO:0035879(plasma membrane lactate transport)	NA	NA	NA	PREDICTED: monocarboxylate transporter 7 [Anser cygnoides domesticus]	NA	5.53571	3.66502	1.49192	2.90321	0.886141	0.538524	2.47065	1.30489	0.0243652	0.358929	up	no
106029659	LOC106029659	43412	XM_013170939.1	GO:0004984(olfactory receptor activity);GO:0005549(odorant binding);GO:0007186(G-protein coupled receptor signaling pathway)	NA	NA	NA	PREDICTED: olfactory receptor 14C36-like [Anser cygnoides domesticus]	NA	0.777459	2.20781	1.2085	0	0.533128	0	7.86635	2.97569	0.0246466	0.361764	up	no
106047517	LOC106047517	39293	XM_013199056.1	NA	NA	NA	NA	PREDICTED: uncharacterized protein LOC106047517 [Anser cygnoides domesticus]	NA	0.154737	0.054124	0.105233	0	0	0	1046.98	10.032	0.0247747	0.362453	up	no
106040130	LOC106040130	25551	XM_013187807.1	GO:0008152(metabolic process);GO:0016021(integral component of membrane);GO:0052689(carboxylic ester hydrolase activity)	NA	NA	NA	PREDICTED: arylacetamide deacetylase-like 4 [Anser cygnoides domesticus]	NA	0.02895	0.033454	0.056952	0	0	0	397.853	8.63609	0.0247826	0.362453	up	no
106031217	GALNT9	7471;7472	XM_013173466.1;XM_013173469.1	GO:0000139(Golgi membrane);GO:0006486(protein glycosylation);GO:0016021(integral component of membrane);GO:0016757(transferase activity, transferring glycosyl groups);GO:0030246(carbohydrate binding);GO:0030246(carbohydrate binding)	00512(Mucin type O-glycan biosynthesis);00514(Other types of O-glycan biosynthesis);01100(Metabolic pathways);01100(Metabolic pathways)	K00710	EC:2.4.1.41	PREDICTED: polypeptide N-acetylgalactosaminyltransferase 9 isoform X1 [Anser cygnoides domesticus]	NA	0.127987	0.0830049	0.0645476	0.264506	0.131364	0.338461	0.375225	-1.41417	0.0248156	0.362611	down	no
106039278	TAGLN3	2290;2289	XM_013186314.1;XM_013186322.1	GO:0000122(negative regulation of transcription by RNA polymerase II);GO:0005634(nucleus);GO:0043209(myelin sheath);GO:0043209(myelin sheath)	NA	NA	NA	transgelin-3 [Patagioenas fasciata monilis];transgelin-3 [Limosa lapponica baueri]	NA	1.50209	0.344968	0.385629	0.298868	0.079407	0.183187	3.97655	1.99152	0.0250205	0.363972	up	no
106030005	LOC106030005	5036;5030;5035;5031;5032	XR_001203469.1;XR_001203472.1;XR_001203475.1;XR_001203470.1;XR_001203471.1	GO:0003351(epithelial cilium movement);GO:0003777(microtubule motor activity);GO:0005524(ATP binding);GO:0005930(axoneme);GO:0007018(microtubule-based movement);GO:0008569(ATP-dependent microtubule motor activity, minus-end-directed);GO:0016887(ATPase activity);GO:0030286(dynein complex);GO:0031514(motile cilium);GO:0045503(dynein light chain binding);GO:0045505(dynein intermediate chain binding)…	NA	NA	NA	dynein heavy chain axonemal-like [Limosa lapponica baueri]	NA	0.967516	0.885214	0.112828	0.151837	0.244937	0.315795	2.75841	1.46384	0.0253322	0.366495	up	no
106048674	LOC106048674	41171	XM_013200740.1	GO:0004930(G-protein coupled receptor activity);GO:0004983(neuropeptide Y receptor activity);GO:0005887(integral component of plasma membrane);GO:0007166(cell surface receptor signaling pathway);GO:0007186(G-protein coupled receptor signaling pathway);GO:0007218(neuropeptide signaling pathway);GO:0007623(circadian rhythm)	NA	NA	NA	PREDICTED: prokineticin receptor 2 [Anser cygnoides domesticus]	NA	124.083	28.6189	37.8335	16.0853	28.894	41.9583	2.19163	1.13201	0.0253867	0.366495	up	no
106029686	LOC106029686	43437	XM_013170957.1	NA	NA	NA	NA		NA	35.5732	1.38411	1.93914	1.40764	2.02054	1.67365	7.62401	2.93055	0.0253976	0.366495	up	no
106032279	ASIC5	9535	XM_013175197.1	GO:0005272(sodium channel activity);GO:0015252(proton channel activity);GO:0016021(integral component of membrane);GO:0035725(sodium ion transmembrane transport)	NA	NA	NA	PREDICTED: acid-sensing ion channel 5 [Anser cygnoides domesticus]	NA	0	0	0	0.019635	0.04165	0.069075	0.00230132	-8.76332	0.0254192	0.366495	down	no
106033654	LOC106033654	12038	XR_001205454.1	GO:0005615(extracellular space);GO:0008021(synaptic vesicle);GO:0017137(Rab GTPase binding)	NA	NA	NA	DmX-like protein 2, partial [Anas platyrhynchos]	NA	0.588146	0.18064	0.289167	0.503286	0.783362	1.19239	0.426759	-1.22851	0.0255934	0.36762	down	no
106042827	DNAH1	30691	XM_013191955.1	GO:0003351(epithelial cilium movement);GO:0003777(microtubule motor activity);GO:0005524(ATP binding);GO:0016887(ATPase activity);GO:0030317(flagellated sperm motility);GO:0036126(sperm flagellum);GO:0036156(inner dynein arm);GO:0036159(inner dynein arm assembly);GO:0060294(cilium movement involved in cell motility)	NA	NA	NA	PREDICTED: dynein heavy chain 1, axonemal isoform X1 [Anser cygnoides domesticus]	NA	0.0160606	0	0.00301297	0.0678316	0.0255347	0.0271168	0.158309	-2.65919	0.0256133	0.36762	down	no
106040655	KCNT1	26543	XM_013188679.1	GO:0015269(calcium-activated potassium channel activity);GO:0016021(integral component of membrane);GO:0071805(potassium ion transmembrane transport)	NA	NA	NA	PREDICTED: LOW QUALITY PROTEIN: potassium channel subfamily T member 1 [Anser cygnoides domesticus]	NA	0.758831	0.238739	0.241182	0.128072	0.208325	0.024526	3.43218	1.77912	0.0256449	0.36762	up	no
106044519	SLC13A1	33900	XM_013194572.1	GO:0005887(integral component of plasma membrane);GO:0008272(sulfate transport);GO:0015382(sodium:sulfate symporter activity);GO:0035725(sodium ion transmembrane transport);GO:1902358(sulfate transmembrane transport)	NA	NA	NA	PREDICTED: solute carrier family 13 member 1 isoform X1 [Anser cygnoides domesticus]	NA	0	0	0	0.088158	0.08812	0.021242	0.00151883	-9.36282	0.0256537	0.36762	down	no
106045650	LOC106045650	36020	XM_013196251.1	GO:0003707(steroid hormone receptor activity);GO:0004879(nuclear receptor activity);GO:0005634(nucleus);GO:0006351(transcription, DNA-templated);GO:0006355(regulation of transcription, DNA-templated);GO:0008270(zinc ion binding);GO:0030522(intracellular receptor signaling pathway);GO:0043401(steroid hormone mediated signaling pathway);GO:0043565(sequence-specific DNA binding)	NA	NA	NA	PREDICTED: nuclear receptor ROR-beta-like [Anser cygnoides domesticus]	NA	1.11012	1.09725	0.525907	0.367678	0.028088	0.388471	3.48528	1.80127	0.0256623	0.36762	up	no
106040407	SHISA2	25848	XM_013188236.1	GO:0005789(endoplasmic reticulum membrane);GO:0007275(multicellular organism development);GO:0016021(integral component of membrane)	NA	NA	NA	PREDICTED: protein shisa-2 homolog, partial [Apaloderma vittatum]	NA	1.65363	3.94803	1.79603	3.9139	5.7405	5.29322	0.494908	-1.01477	0.0256779	0.36762	down	no
106030077	MDH1B	5230	XM_013171690.1	GO:0005975(carbohydrate metabolic process);GO:0006108(malate metabolic process);GO:0016615(malate dehydrogenase activity);GO:0016616(oxidoreductase activity, acting on the CH-OH group of donors, NAD or NADP as acceptor);GO:0055114(oxidation-reduction process)	NA	NA	NA	PREDICTED: putative malate dehydrogenase 1B isoform X1 [Anser cygnoides domesticus]	NA	0	0	0	0.143917	0.046469	0	0.00157575	-9.30975	0.0257775	0.368505	down	no
106035347	LOC106035347	15690;15689	XR_001206723.1;XR_001206722.1	NA	NA	NA	NA		NA	0	0	0	0	0.231811	0.097522	0.000910932	-10.1004	0.0261916	0.37203	down	no
106039050	LOC106039050	23097	XR_001208997.1	NA	NA	NA	NA		NA	0.186477	0.084963	0.211586	0.621993	0.321267	0.408647	0.357292	-1.48482	0.0263787	0.374361	down	no
106030421	BMP5	5934;5942;5940	XM_013172253.1;XM_013172262.1;XM_013172252.1	GO:0001501(skeletal system development);GO:0001503(ossification);GO:0003323(type B pancreatic cell development);GO:0005125(cytokine activity);GO:0005160(transforming growth factor beta receptor binding);GO:0005575(cellular_component);GO:0005615(extracellular space);GO:0007389(pattern specification process);GO:0008083(growth factor activity);GO:0008285(negative regulation of cell proliferation);GO…	04060(Cytokine-cytokine receptor interaction);04350(TGF-beta signaling pathway);04350(TGF-beta signaling pathway)	NA	NA	PREDICTED: bone morphogenetic protein 5 isoform X2 [Anser cygnoides domesticus];PREDICTED: bone morphogenetic protein 5 isoform X1 [Anser cygnoides domesticus]	NA	0.431738	0.559813	0.467077	0.449575	1.41159	1.18805	0.478362	-1.06383	0.026757	0.37841	down	no
106049538	LOC106049538	42431	XM_013201893.1	NA	NA	NA	NA	PREDICTED: HEPACAM family member 2-like [Anser cygnoides domesticus]	NA	0.778985	0.232485	0.379239	0.229414	0.102065	0.136762	2.97007	1.5705	0.0273869	0.383498	up	no
106042789	LOC106042789	30613	XR_001211315.1	NA	NA	NA	NA		NA	0	0	0	0.464595	0	0.31866	0.000383017	-11.3503	0.0273994	0.383498	down	no
106032346	MFAP3L	9690;9691	XM_013175299.1;XM_013175298.1	GO:0005634(nucleus);GO:0005737(cytoplasm);GO:0005886(plasma membrane);GO:0016021(integral component of membrane);GO:0016021(integral component of membrane)	NA	NA	NA	PREDICTED: microfibrillar-associated protein 3-like isoform X2 [Anser cygnoides domesticus];PREDICTED: microfibrillar-associated protein 3-like isoform X1 [Anser cygnoides domesticus]	NA	0.230827	0.247724	0.452724	0.175635	0.140825	0.101237	2.22954	1.15675	0.0275859	0.385776	up	no
106043545	LEKR1	32016;32015;32017;32018	XM_013193062.1;XM_013193064.1;XM_013193063.1;XM_013193065.1	NA	NA	NA	NA	PREDICTED: leucine-, glutamate- and lysine-rich protein 1 isoform X1 [Anser cygnoides domesticus];PREDICTED: leucine-, glutamate- and lysine-rich protein 1 isoform X3 [Anser cygnoides domesticus]	NA	0.374186	0.365864	0.371989	0.343549	0.771358	1.2087	0.478582	-1.06316	0.0280746	0.391265	down	no
106047788	LOC106047788	39755;39756;39761	XR_001213944.1;XR_001213942.1;XR_001213949.1	NA	NA	NA	NA	hypothetical protein AAES_155829 [Amazona aestiva]	NA	0.0134193	0.0262472	0.0227663	0	0	0	208.11	7.7012	0.0281945	0.391695	up	no
106038087	LOC106038087	20965;20964	XM_013184368.1;XM_013184367.1	NA	NA	NA	NA	PREDICTED: uncharacterized protein LOC106038087 [Anser cygnoides domesticus]	NA	0.506617	0.309632	0.714982	0.202528	0.193844	0.0485537	3.44154	1.78305	0.0284291	0.394517	up	no
106041565	REG4	28265	XM_013190101.1	GO:0005737(cytoplasm);GO:0008201(heparin binding);GO:2001065(mannan binding)	NA	NA	NA	PREDICTED: regenerating islet-derived protein 4 [Anser cygnoides domesticus]	NA	0	0.550951	0.719574	2.81803	0.70256	3.0626	0.192995	-2.37336	0.028942	0.398915	down	no
106034547	FAM171B	14054	XM_013178781.1	GO:0016021(integral component of membrane)	NA	NA	NA	PREDICTED: protein FAM171B [Anser cygnoides domesticus]	NA	0.515352	0.330358	0.393819	2.52208	0.278192	0.553745	0.369565	-1.4361	0.0290729	0.40004	down	no
106034111	SAMD13	12908;12906;12907	XM_013178028.1;XM_013178027.1;XM_013178029.1	GO:0003674(molecular_function);GO:0005575(cellular_component);GO:0008150(biological_process);GO:0008150(biological_process)	NA	NA	NA	hypothetical protein H355_012972 [Colinus virginianus];sterile alpha motif domain-containing protein 13 [Columba livia]	NA	0.411109	0.229231	0.219652	0.486221	1.08203	0.558803	0.404312	-1.30646	0.0292183	0.400934	down	no
106041844	GCM2	28643	XM_013190470.1	GO:0006874(cellular calcium ion homeostasis);GO:0030643(cellular phosphate ion homeostasis);GO:0043565(sequence-specific DNA binding);GO:0060017(parathyroid gland development)	NA	NA	NA	PREDICTED: chorion-specific transcription factor GCMb isoform X1 [Anser cygnoides domesticus]	NA	0	0	0	0.0405842	0.0107739	0.0116709	0.00475971	-7.71491	0.0294024	0.401635	down	no
106041554	PRRX1	28317	XM_013190090.1	GO:0005634(nucleus);GO:0006355(regulation of transcription, DNA-templated);GO:0007275(multicellular organism development);GO:0043565(sequence-specific DNA binding)	NA	NA	NA	PREDICTED: paired mesoderm homeobox protein 1 [Anser cygnoides domesticus]	NA	0	0	0	0.33005	0.084613	0.098282	0.000584858	-10.7396	0.0294024	0.401635	down	no
106034448	LOC106034448	13837	XM_013178597.1	GO:0009813(flavonoid biosynthetic process);GO:0015020(glucuronosyltransferase activity);GO:0043231(intracellular membrane-bounded organelle);GO:0052696(flavonoid glucuronidation);GO:0052697(xenobiotic glucuronidation)	00040(Pentose and glucuronate interconversions);00053(Ascorbate and aldarate metabolism);00140(Steroid hormone biosynthesis);00830(Retinol metabolism);00860(Porphyrin and chlorophyll metabolism);00980(Metabolism of xenobiotics by cytochrome P450);00982(Drug metabolism - cytochrome P450);00983(Drug metabolism - other enzymes);01100(Metabolic pathways);01240(Biosynthesis of cofactors)	K00699	EC:2.4.1.17	PREDICTED: UDP-glucuronosyltransferase 1-8-like [Anser cygnoides domesticus]	NA	24.4547	21.8053	1.70615	42.8397	85.2716	86.7377	0.223255	-2.16324	0.0294985	0.401635	down	no
106039463	CCDC18	23976;23975;23977	XM_013186681.1;XM_013186683.1;XM_013186682.1	GO:0003674(molecular_function);GO:0005575(cellular_component);GO:0008150(biological_process);GO:0008150(biological_process)	NA	NA	NA	PREDICTED: coiled-coil domain-containing protein 18 isoform X1 [Anser cygnoides domesticus];PREDICTED: coiled-coil domain-containing protein 18 isoform X2 [Anser cygnoides domesticus]	NA	1.0849	0.713667	1.03988	1.02306	1.16304	3.99286	0.459372	-1.12226	0.0295095	0.401635	down	no
106044165	MLLT3	33231;33233;33228;33225	XM_013194063.1;XM_013194057.1;XM_013194058.1;XM_013194061.1	GO:0006355(regulation of transcription, DNA-templated);GO:0007379(segment specification);GO:0008023(transcription elongation factor complex);GO:0009952(anterior/posterior pattern specification);GO:0070062(extracellular exosome);GO:0090090(negative regulation of canonical Wnt signaling pathway);GO:2000096(positive regulation of Wnt signaling pathway, planar cell polarity pathway);GO:2000096(positi…	NA	NA	NA	PREDICTED: protein AF-9 isoform X1 [Anser cygnoides domesticus];PREDICTED: protein AF-9 isoform X3 [Anser cygnoides domesticus];PREDICTED: protein AF-9 isoform X2 [Anser cygnoides domesticus]	NA	0.465393	0.741732	0.403097	0.24442	0.190417	0.305165	2.17597	1.12166	0.0297164	0.403439	up	no
106036044	B3GALT5	17237	XM_013181222.1	GO:0000139(Golgi membrane);GO:0006486(protein glycosylation);GO:0008378(galactosyltransferase activity);GO:0016021(integral component of membrane)	00601(Glycosphingolipid biosynthesis - lacto and neolacto series);00603(Glycosphingolipid biosynthesis - globo and isoglobo series);01100(Metabolic pathways)	NA	NA	PREDICTED: beta-1,3-galactosyltransferase 5 [Anser cygnoides domesticus]	NA	12.611	33.633	12.6363	32.1357	33.335	53.2408	0.495995	-1.0116	0.0297753	0.403565	down	no
106032374	LOC106032374	9640;9641	XR_001204819.1;XR_001204820.1	NA	NA	NA	NA		NA	6.58767	0.787144	0.692857	20.833	10.4036	5.86769	0.217432	-2.20136	0.0299018	0.404484	down	no
106034044	LOC106034044	12983;12982	XR_001205773.1;XR_001205774.1	NA	NA	NA	NA	hypothetical protein Anapl_08652 [Anas platyrhynchos]	NA	0.0251005	0.0361513	0.0549292	0.177879	0.122834	0.122443	0.274558	-1.86482	0.0301044	0.405998	down	no
106046501	SPIRE2	37475	XM_013197572.1	GO:0003779(actin binding);GO:0005938(cell cortex);GO:0016192(vesicle-mediated transport);GO:0030659(cytoplasmic vesicle membrane);GO:0032154(cleavage furrow);GO:0036089(cleavage furrow formation);GO:0040038(polar body extrusion after meiotic divisions);GO:0045010(actin nucleation);GO:0046907(intracellular transport);GO:0051295(establishment of meiotic spindle localization);GO:0070649(formin-nucle…	NA	NA	NA	PREDICTED: protein spire homolog 2, partial [Anser cygnoides domesticus]	NA	0	0.196737	0.088615	0	0	0	951.173	9.89356	0.0302224	0.407252	up	no
106037109	FAM102A	19085	XM_013182869.1	GO:0005515(protein binding)	NA	NA	NA	PREDICTED: protein FAM102A [Anser cygnoides domesticus]	NA	2.41291	3.12561	1.0315	6.5385	2.59063	4.6708	0.476091	-1.07069	0.0303234	0.4078	down	no
106033131	TPPP3	11086	XM_013176468.1	GO:0001578(microtubule bundle formation);GO:0015631(tubulin binding);GO:0046785(microtubule polymerization);GO:0070062(extracellular exosome)	NA	NA	NA	PREDICTED: tubulin polymerization-promoting protein family member 3 [Anser cygnoides domesticus]	NA	1.63602	2.93919	0.927258	8.4348	2.75717	3.36249	0.378061	-1.40331	0.0303383	0.4078	down	no
106036394	LOC106036394	17746	XM_013181798.1	GO:0005576(extracellular region)	NA	NA	NA	PREDICTED: avidin-like [Anser cygnoides domesticus]	NA	0	0	0	0	0.728693	0.32689	0.000284203	-11.7808	0.0304486	0.408608	down	no
106048841	NEFM	41438	XM_013200952.1	GO:0005198(structural molecule activity);GO:0005883(neurofilament);GO:0061564(axon development);GO:0097418(neurofibrillary tangle);GO:0098779(positive regulation of mitophagy in response to mitochondrial depolarization)	NA	NA	NA	PREDICTED: neurofilament medium polypeptide, partial [Anser cygnoides domesticus]	NA	0	0.150048	0.016905	0	0	0	556.51	9.12026	0.0306878	0.410803	up	no
106033633	LOC106033633	12094	XR_001205438.1	NA	NA	NA	NA		NA	0	0	0	0	0.28125	0.645472	0.000323722	-11.593	0.0307736	0.411227	down	no
106042081	CRHBP	29282	XM_013190834.1	GO:0005576(extracellular region);GO:0051424(corticotropin-releasing hormone binding)	NA	NA	NA	PREDICTED: corticotropin-releasing factor-binding protein [Anser cygnoides domesticus]	NA	0	0	0	0.233539	0.028761	0	0.00114373	-9.77204	0.0309779	0.41265	down	no
106038393	KLHL14	21761	XM_013184879.1	GO:0004842(ubiquitin-protein transferase activity);GO:0005783(endoplasmic reticulum);GO:0005789(endoplasmic reticulum membrane);GO:0005829(cytosol);GO:0016567(protein ubiquitination);GO:0031463(Cul3-RING ubiquitin ligase complex);GO:0043005(neuron projection);GO:0043025(neuronal cell body)	NA	NA	NA	PREDICTED: kelch-like protein 14 [Anser cygnoides domesticus]	NA	0.094775	0.171257	0.051054	0.298994	0.075598	0.811245	0.267394	-1.90296	0.0311496	0.414259	down	no
106029803	TFCP2L1	4591	XM_013171120.1	GO:0003700(DNA binding transcription factor activity);GO:0005634(nucleus);GO:0006357(regulation of transcription by RNA polymerase II);GO:0043565(sequence-specific DNA binding)	NA	NA	NA	PREDICTED: transcription factor CP2-like protein 1 [Anser cygnoides domesticus]	NA	0.013033	0	0	0.047037	0.104267	0.012309	0.0796575	-3.65005	0.0312866	0.415464	down	no
106047527	LOC106047527	39263	XM_013199066.1	GO:0003674(molecular_function);GO:0008150(biological_process)	NA	NA	NA	PREDICTED: ES1 protein homolog, mitochondrial-like [Coturnix japonica]	NA	0.358751	0.169757	0.580138	0.228587	10.0511	0.382582	0.103979	-3.26564	0.0312971	0.415464	down	no
106044863	CRISPLD2	34488;34487	XM_013195056.1;XM_013195057.1	GO:0008201(heparin binding);GO:0030133(transport vesicle);GO:0030198(extracellular matrix organization);GO:0060325(face morphogenesis);GO:0070062(extracellular exosome);GO:0070062(extracellular exosome)	NA	NA	NA	PREDICTED: cysteine-rich secretory protein LCCL domain-containing 2 [Anser cygnoides domesticus]	NA	1.09862	1.17025	1.31651	4.50455	1.31025	1.63849	0.481047	-1.05575	0.0316489	0.417489	down	no
106035786	CARD10	16800	XM_013180826.1	GO:0005622(intracellular);GO:0007250(activation of NF-kappaB-inducing kinase activity);GO:0042981(regulation of apoptotic process)	NA	NA	NA	PREDICTED: LOW QUALITY PROTEIN: caspase recruitment domain-containing protein 10 [Anser cygnoides domesticus]	NA	0.211819	0.161176	0.183989	0.522154	0.481411	0.212187	0.458139	-1.12614	0.0317707	0.418756	down	no
106040184	LRRC38	25544;25545;25546	XM_013187877.1;XM_013187878.1;XR_001209752.1	GO:0007409(axonogenesis);GO:0016021(integral component of membrane);GO:0016021(integral component of membrane)	NA	NA	NA	leucine-rich repeat-containing protein 38 [Athene cunicularia]	NA	0.2653	0.566076	0.210155	0.0994225	0.14975	0.183349	2.40805	1.26787	0.0319943	0.420003	up	no
106047541	RAB39A	39341	XM_013199088.1	GO:0005525(GTP binding);GO:0005794(Golgi apparatus);GO:0007264(small GTPase mediated signal transduction);GO:0045335(phagocytic vesicle);GO:0090383(phagosome acidification);GO:0090385(phagosome-lysosome fusion)	NA	NA	NA	PREDICTED: ras-related protein Rab-39A [Anser cygnoides domesticus]	NA	0.491287	0	1.23186	0.066115	0.031265	0.1521	6.90694	2.78805	0.0320984	0.420009	up	no
106035768	LGALS1	16806	XM_013180814.1	GO:0030246(carbohydrate binding)	NA	NA	NA	PREDICTED: galectin-1 [Anser cygnoides domesticus]	NA	10.2394	1.71062	5.61299	3.39328	2.28581	0.981247	2.63695	1.39887	0.0321401	0.420009	up	no
106040172	LOC106040172	25447	XR_001209746.1	NA	NA	NA	NA		NA	0.247151	0.029597	0	0	0	0	922.493	9.84939	0.0321452	0.420009	up	no
106044528	CADPS2	33895;33893;33894	XM_013194583.1;XM_013194588.1;XM_013194582.1	GO:0005654(nucleoplasm);GO:0005829(cytosol);GO:0009267(cellular response to starvation);GO:0016082(synaptic vesicle priming);GO:0042734(presynaptic membrane);GO:0045211(postsynaptic membrane);GO:0045921(positive regulation of exocytosis);GO:1990504(dense core granule exocytosis);GO:1990504(dense core granule exocytosis)	NA	NA	NA	PREDICTED: calcium-dependent secretion activator 2 isoform X2 [Anser cygnoides domesticus];PREDICTED: calcium-dependent secretion activator 2 isoform X7 [Anser cygnoides domesticus];PREDICTED: calcium-dependent secretion activator 2 isoform X1 [Anser cygnoides domesticus]	NA	1.3675	0.0763302	2.95759	0.394247	0.195569	0.0509475	6.86904	2.78011	0.0321454	0.420009	up	no
106048137	RHNO1	40332	XM_013199964.1	GO:0000077(DNA damage checkpoint);GO:0000725(recombinational repair);GO:0005634(nucleus);GO:0005694(chromosome);GO:0034644(cellular response to UV);GO:0070318(positive regulation of G0 to G1 transition);GO:0071479(cellular response to ionizing radiation)	NA	NA	NA	PREDICTED: RAD9, HUS1, RAD1-interacting nuclear orphan protein 1 [Anser cygnoides domesticus]	NA	1.51739	1.61181	1.1834	0.309645	0.725478	0.858395	2.27756	1.18749	0.0322752	0.42098	up	no
106043838	LOC106043838	32597	XR_001211902.1	NA	NA	NA	NA		NA	0.138989	0.113474	0	0.586539	0.84547	0.23046	0.15186	-2.71918	0.0322756	0.42098	down	no
106033700	LOC106033700	12168	XR_001205487.1	GO:0001568(blood vessel development);GO:0001758(retinal dehydrogenase activity);GO:0001936(regulation of endothelial cell proliferation);GO:0003007(heart morphogenesis);GO:0004028(3-chloroallyl aldehyde dehydrogenase activity);GO:0004029(aldehyde dehydrogenase (NAD) activity);GO:0005737(cytoplasm);GO:0008284(positive regulation of cell proliferation);GO:0008285(negative regulation of cell prolife…	NA	NA	NA	Retinal dehydrogenase 2, partial [Anas platyrhynchos]	NA	0.318747	0.347566	0.290293	3.18541	0.691119	0.565532	0.215352	-2.21523	0.0324457	0.422859	down	no
106039033	LOC106039033	23067	XM_013185866.1	GO:0005506(iron ion binding);GO:0005789(endoplasmic reticulum membrane);GO:0006699(bile acid biosynthetic process);GO:0006707(cholesterol catabolic process);GO:0008123(cholesterol 7-alpha-monooxygenase activity);GO:0016125(sterol metabolic process);GO:0019216(regulation of lipid metabolic process);GO:0020037(heme binding);GO:0042632(cholesterol homeostasis);GO:0043231(intracellular membrane-bound…	00120(Primary bile acid biosynthesis);00140(Steroid hormone biosynthesis);01100(Metabolic pathways);03320(PPAR signaling pathway)	K00489	EC:1.14.14.23	PREDICTED: cholesterol 7-alpha-monooxygenase [Anser cygnoides domesticus]	NA	9.18922	80.2316	3.39083	8.43239	3.77973	1.4253	6.80566	2.76673	0.0325068	0.422978	up	no
106049068	LOC106049068	41732	XR_001214369.1	NA	NA	NA	NA	uncharacterized protein LOC113839892 [Anas platyrhynchos]	NA	0	0	0	0	0.649999	0.054232	0.000425997	-11.1969	0.0326059	0.423591	down	no
106035137	LOC106035137	15489	XR_001206562.1	NA	NA	NA	NA		NA	0.169843	0.177275	0.203993	0.570885	0.3733	0.464847	0.391127	-1.35429	0.0328471	0.425366	down	no
106036452	UNC79	1755	XM_013181866.1	GO:0035264(multicellular organism growth);GO:0048149(behavioral response to ethanol)	NA	NA	NA	protein unc-79 homolog isoform X1 [Numida meleagris]	NA	0.074616	0.029279	0.043056	0.105874	0.144507	0.095001	0.425474	-1.23286	0.0330467	0.427257	down	no
106048582	LOC106048582	41019	XM_013200574.1	GO:0005344(oxygen carrier activity);GO:0005506(iron ion binding);GO:0005833(hemoglobin complex);GO:0015671(oxygen transport);GO:0019825(oxygen binding);GO:0020037(heme binding)	NA	NA	NA	PREDICTED: hemoglobin subunit beta-like [Anser cygnoides domesticus]	NA	9.48049	17.825	30.4764	163.318	19.2696	51.5731	0.246762	-2.01881	0.0330565	0.427257	down	no
106046096	MBOAT4	36673	XM_013196938.1	GO:0016412(serine O-acyltransferase activity);GO:0018191(peptidyl-serine octanoylation);GO:0030176(integral component of endoplasmic reticulum membrane)	NA	NA	NA	PREDICTED: ghrelin O-acyltransferase [Anser cygnoides domesticus]	NA	0.150745	0.36987	0.360653	0.738252	0.678643	0.528273	0.453055	-1.14224	0.0333587	0.428765	down	no
106042715	ATP6AP1L	30444;30441;30443	XM_013191781.1;XM_013191782.1;XM_013191783.1	GO:0015991(ATP hydrolysis coupled proton transport);GO:0016021(integral component of membrane);GO:0033180(proton-transporting V-type ATPase, V1 domain);GO:0046933(proton-transporting ATP synthase activity, rotational mechanism);GO:0046961(proton-transporting ATPase activity, rotational mechanism);GO:0046961(proton-transporting ATPase activity, rotational mechanism)	NA	NA	NA	PREDICTED: V-type proton ATPase subunit S1-like protein isoform X1 [Anser cygnoides domesticus];PREDICTED: V-type proton ATPase subunit S1-like protein isoform X2 [Anser cygnoides domesticus]	NA	0	0	0	0.0445145	0.0270511	0.0748208	0.00204937	-8.9306	0.0337591	0.432361	down	no
106029373	LOC106029373	43076	XM_013170656.1	GO:0003810(protein-glutamine gamma-glutamyltransferase activity);GO:0018149(peptide cross-linking);GO:0030216(keratinocyte differentiation);GO:0031224(intrinsic component of membrane);GO:0046872(metal ion binding);GO:0070062(extracellular exosome)	NA	K05619	EC:2.3.2.13	PREDICTED: protein-glutamine gamma-glutamyltransferase K-like, partial [Anser cygnoides domesticus]	NA	0.524423	0.571078	0.43363	0.181454	0.307756	0.165276	2.33638	1.22428	0.033876	0.432836	up	no
106047275	LOC106047275	3855;3856	XM_013198662.1;XM_013198652.1	GO:0005096(GTPase activator activity);GO:0007266(Rho protein signal transduction);GO:0016477(cell migration);GO:0017048(Rho GTPase binding);GO:0005737(cytoplasm);GO:0007165(signal transduction);GO:0030336(negative regulation of cell migration);GO:0043547(positive regulation of GTPase activity);GO:0048365(Rac GTPase binding);GO:0048365(Rac GTPase binding)	NA	NA	NA	SLIT-ROBO Rho GTPase-activating protein 1 isoform X2 [Falco peregrinus];SLIT-ROBO Rho GTPase-activating protein 1 isoform B [Patagioenas fasciata monilis]	NA	0.229933	0.592621	0.329625	0.807857	0.866931	0.958316	0.437574	-1.1924	0.03433	0.43734	down	no
106047354	FRMPD2	306	XM_013198841.1	GO:0005545(1-phosphatidylinositol binding);GO:0005856(cytoskeleton);GO:0005923(bicellular tight junction);GO:0016323(basolateral plasma membrane);GO:0070830(bicellular tight junction assembly)	NA	NA	NA	PREDICTED: FERM and PDZ domain-containing protein 2 [Anser cygnoides domesticus]	NA	0.227495	0.614552	0.222389	0.194355	0.176445	0.039719	2.5929	1.37457	0.0345278	0.438753	up	no
106031888	ACSL5	8750;8749	XM_013174553.1;XM_013174554.1	GO:0001676(long-chain fatty acid metabolic process);GO:0004467(long-chain fatty acid-CoA ligase activity);GO:0005730(nucleolus);GO:0005743(mitochondrial inner membrane);GO:0005783(endoplasmic reticulum);GO:0016021(integral component of membrane);GO:2001236(regulation of extrinsic apoptotic signaling pathway);GO:2001236(regulation of extrinsic apoptotic signaling pathway)	00061(Fatty acid biosynthesis);00071(Fatty acid degradation);01100(Metabolic pathways);01212(Fatty acid metabolism);03320(PPAR signaling pathway);04146(Peroxisome);04216(Ferroptosis);04920(Adipocytokine signaling pathway);04920(Adipocytokine signaling pathway)	K01897	EC:6.2.1.3	PREDICTED: long-chain-fatty-acid--CoA ligase 5 [Anser cygnoides domesticus]	NA	75.3025	136.76	92.1256	129.172	220.645	702.055	0.289188	-1.78992	0.0345936	0.439247	down	no
106042327	KLF5	29651	XM_013191183.1	GO:0000122(negative regulation of transcription by RNA polymerase II);GO:0000978(RNA polymerase II proximal promoter sequence-specific DNA binding);GO:0001525(angiogenesis);GO:0005654(nucleoplasm);GO:0005794(Golgi apparatus);GO:0005886(plasma membrane);GO:0006366(transcription by RNA polymerase II);GO:0030033(microvillus assembly);GO:0032534(regulation of microvillus assembly);GO:0035914(skeletal…	NA	NA	NA	PREDICTED: Krueppel-like factor 5 [Anser cygnoides domesticus]	NA	0.793175	0.28991	0.830543	0.20861	0.473183	0.135758	2.34068	1.22693	0.0348286	0.441542	up	no
106046725	LOC106046725	37860	XM_013197881.1	GO:0008392(arachidonic acid epoxygenase activity);GO:0008395(steroid hydroxylase activity);GO:0019369(arachidonic acid metabolic process)	00140(Steroid hormone biosynthesis);00590(Arachidonic acid metabolism);00591(Linoleic acid metabolism);00830(Retinol metabolism);01100(Metabolic pathways)	K07413	EC:1.14.14.1	PREDICTED: cytochrome P450 2C16-like [Anser cygnoides domesticus]	NA	0.137311	0.056429	0.291008	0.054523	0.051157	0.015687	3.99407	1.99786	0.0350536	0.443703	up	no
gene-LOC106034427	LOC106034427	13754	gene-LOC106034427	GO:0005254(chloride channel activity);GO:0005887(integral component of plasma membrane);GO:0015106(bicarbonate transmembrane transporter activity);GO:0015116(sulfate transmembrane transporter activity);GO:0015301(anion:anion antiporter activity);GO:0015701(bicarbonate transport);GO:0019531(oxalate transmembrane transporter activity);GO:0042391(regulation of membrane potential);GO:0051453(regulati…	NA	NA	NA	PREDICTED: sulfate transporter-like isoform X1 [Aquila chrysaetos canadensis]	NA	0	0	0.010521	0.029006	0.012505	0.113999	0.0676548	-3.88566	0.0351008	0.443758	down	no
106042861	LOC106042861	30611;30609;30610	XR_001211337.1;XR_001211338.1;XR_001211336.1	NA	NA	NA	NA	hypothetical protein Anapl_05030 [Anas platyrhynchos]	NA	0.047043	0.049843	0.330038	1.25495	0.17485	0.233638	0.256652	-1.96212	0.0351397	0.443758	down	no
106042564	LOC106042564	30085	XR_001211198.1	NA	NA	NA	NA		NA	0	0	0	0.289837	0.053373	0.081627	0.000706153	-10.4677	0.0352568	0.444892	down	no
106032301	LOC106032301	9576	XM_013175229.1	GO:0005096(GTPase activator activity);GO:0005770(late endosome);GO:0005829(cytosol);GO:0005923(bicellular tight junction);GO:0007218(neuropeptide signaling pathway);GO:0008285(negative regulation of cell proliferation);GO:0016324(apical plasma membrane);GO:0017034(Rap guanyl-nucleotide exchange factor activity);GO:0019933(cAMP-mediated signaling);GO:0030033(microvillus assembly);GO:0030139(endocy…	NA	NA	NA	PREDICTED: rap guanine nucleotide exchange factor 6-like [Anser cygnoides domesticus]	NA	2.19626	0.544514	2.65675	0.359972	1.07001	0.61383	2.64091	1.40104	0.0358085	0.449415	up	no
106046394	PDCD1LG2	37239;37232;37235;37238;37234;37233	XM_013197408.1;XM_013197401.1;XM_013197404.1;XM_013197402.1;XM_013197400.1;XM_013197409.1	GO:0006955(immune response);GO:0007166(cell surface receptor signaling pathway);GO:0009897(external side of plasma membrane);GO:0031295(T cell costimulation);GO:0032689(negative regulation of interferon-gamma production);GO:0032693(negative regulation of interleukin-10 production);GO:0034097(response to cytokine);GO:0046007(negative regulation of activated T cell proliferation);GO:0070062(extrace…	04514(Cell adhesion molecules);04514(Cell adhesion molecules)	NA	NA	PREDICTED: programmed cell death 1 ligand 2 isoform X2 [Anser cygnoides domesticus];PREDICTED: programmed cell death 1 ligand 2 isoform X4 [Anser cygnoides domesticus];PREDICTED: programmed cell death 1 ligand 2 isoform X1 [Anser cygnoides domesticus]	NA	3.73698	0.532979	1.37593	1.03054	0.705266	0.579651	2.43835	1.2859	0.0361388	0.451125	up	no
106039026	CA8	23078	XM_013185862.1	GO:0004089(carbonate dehydratase activity);GO:0005737(cytoplasm);GO:0006730(one-carbon metabolic process);GO:0008270(zinc ion binding);GO:0048015(phosphatidylinositol-mediated signaling)	00910(Nitrogen metabolism);01100(Metabolic pathways)	K01672	EC:4.2.1.1	PREDICTED: carbonic anhydrase-related protein, partial [Anser cygnoides domesticus]	NA	1.06997	1.10441	0.498574	2.8043	0.686001	2.46311	0.448979	-1.15528	0.0364858	0.453678	down	no
106029674	LOC106029674	43426	XM_013170947.1	GO:0002224(toll-like receptor signaling pathway);GO:0004888(transmembrane signaling receptor activity);GO:0005886(plasma membrane);GO:0006954(inflammatory response);GO:0016021(integral component of membrane);GO:0031226(intrinsic component of plasma membrane);GO:0034134(toll-like receptor 2 signaling pathway);GO:0045087(innate immune response)	NA	NA	NA	toll-like receptor 2-1 [Anser cygnoides]	NA	11.5448	2.55775	9.84588	3.18717	5.87352	1.07455	2.36288	1.24055	0.0365105	0.453678	up	no
106049500	LOC106049500	42386	XR_001214485.1	NA	NA	NA	NA		NA	0.303488	0.095633	0	0	0	0	1330.4	10.3776	0.0365656	0.4537	up	no
106042380	WNT11	29783	XM_013191254.1	GO:0005096(GTPase activator activity);GO:0005737(cytoplasm);GO:0006468(protein phosphorylation);GO:0010628(positive regulation of gene expression);GO:0030295(protein kinase activator activity);GO:0030308(negative regulation of cell growth);GO:0030335(positive regulation of cell migration);GO:0030336(negative regulation of cell migration);GO:0034394(protein localization to cell surface);GO:0043066…	04150(mTOR signaling pathway);04310(Wnt signaling pathway);04916(Melanogenesis)	NA	NA	protein Wnt-11 isoform X1 [Numida meleagris]	NA	0.092309	0.113678	0.034832	0.199576	0.173037	0.241568	0.392098	-1.35071	0.036774	0.455561	down	no
106034517	COL6A3	13889;13890;13896;13892;13894;13895;13891;13893	XM_013178714.1;XM_013178713.1;XM_013178707.1;XM_013178706.1;XM_013178709.1;XM_013178711.1;XM_013178712.1;XM_013178708.1	GO:0004867(serine-type endopeptidase inhibitor activity);GO:0005581(collagen trimer);GO:0007155(cell adhesion);GO:0010951(negative regulation of endopeptidase activity);GO:0005615(extracellular space);GO:0042383(sarcolemma);GO:0070062(extracellular exosome);GO:0070062(extracellular exosome)	04510(Focal adhesion);04512(ECM-receptor interaction);04512(ECM-receptor interaction)	NA	NA	PREDICTED: collagen alpha-3(VI) chain isoform X8 [Anser cygnoides domesticus];PREDICTED: collagen alpha-3(VI) chain isoform X7 [Anser cygnoides domesticus];PREDICTED: collagen alpha-3(VI) chain isoform X2 [Anser cygnoides domesticus];PREDICTED: collagen alpha-3(VI) chain isoform X1 [Anser cygnoides domesticus];PREDICTED: collagen alpha-3(VI) chain isoform X4 [Anser cygnoides domesticus];PREDICTED…	NA	0.399176	1.32729	0.426337	2.25825	1.02572	1.51332	0.448754	-1.156	0.0370668	0.457447	down	no
106034307	LOC106034307	13635;13636	XR_001205916.1;XR_001205917.1	NA	NA	NA	NA		NA	0	0.0945574	0.115675	0	0	0	700.774	9.45281	0.0371696	0.457711	up	no
106035673	LOC106035673	16511;16510;16512	XM_013180628.1;XM_013180627.1;XM_013180626.1	GO:0005509(calcium ion binding);GO:0030234(enzyme regulator activity);GO:0050790(regulation of catalytic activity);GO:0050790(regulation of catalytic activity)	00030(Pentose phosphate pathway);00053(Ascorbate and aldarate metabolism);01100(Metabolic pathways);01200(Carbon metabolism);01240(Biosynthesis of cofactors);01240(Biosynthesis of cofactors)	K01053	EC:3.1.1.17	PREDICTED: regucalcin-like [Anser cygnoides domesticus]	NA	0.0515962	0.102007	0.0762899	0.0420216	0.538348	0.442733	0.224702	-2.15391	0.0377912	0.463748	down	no
106045735	LOC106045735	36079	XR_001212938.1	NA	NA	NA	NA		NA	0.06188	0.053187	0.057732	0.082405	0.141718	0.217141	0.3916	-1.35255	0.0378337	0.463748	down	no
106046493	CDT1	37450	XM_013197563.1	GO:0000076(DNA replication checkpoint);GO:0003677(DNA binding);GO:0005634(nucleus);GO:0030174(regulation of DNA-dependent DNA replication initiation);GO:0033262(regulation of nuclear cell cycle DNA replication)	NA	NA	NA	PREDICTED: DNA replication factor Cdt1 [Anser cygnoides domesticus]	NA	1.1253	3.50916	0.883249	0.565133	1.0778	0.984576	2.09998	1.07037	0.0379165	0.463796	up	no
106038444	SNAI2	21840	XM_013184984.1	GO:0001837(epithelial to mesenchymal transition);GO:0003700(DNA binding transcription factor activity);GO:0008134(transcription factor binding);GO:0008270(zinc ion binding);GO:0014029(neural crest formation);GO:0051219(phosphoprotein binding)	04520(Adherens junction)	NA	NA	snail family zinc finger 2, partial [Columba livia]	NA	0.451089	0.954978	0.277844	1.3574	1.52233	1.27688	0.405116	-1.30359	0.0379491	0.463796	down	no
106034387	LOC106034387	1243	XR_001206008.1	GO:0005576(extracellular region)	NA	NA	NA	neuropeptide-like protein C4orf48 homolog [Nothoprocta perdicaria]	NA	0.0138205	0.0310332	0.0410528	0.107773	0.0854619	0.113746	0.279842	-1.83731	0.0379516	0.463796	down	no
106040589	B3GAT1	26428;26423;26424;26422;26425	XM_013188562.1;XM_013188570.1;XM_013188571.1;XM_013188563.1;XM_013188569.1	GO:0005975(carbohydrate metabolic process);GO:0015018(galactosylgalactosylxylosylprotein 3-beta-glucuronosyltransferase activity);GO:0016021(integral component of membrane);GO:0030204(chondroitin sulfate metabolic process);GO:0050650(chondroitin sulfate proteoglycan biosynthetic process);GO:0050650(chondroitin sulfate proteoglycan biosynthetic process)	00515(Mannose type O-glycan biosynthesis);01100(Metabolic pathways);01100(Metabolic pathways)	K00735	EC:2.4.1.135	PREDICTED: galactosylgalactosylxylosylprotein 3-beta-glucuronosyltransferase 1 isoform X1 [Anser cygnoides domesticus];hypothetical protein parPi_0010111 [Paroedura picta];PREDICTED: galactosylgalactosylxylosylprotein 3-beta-glucuronosyltransferase 1 isoform X5 [Meleagris gallopavo];Galactosylgalactosylxylosylprotein 3-beta-glucuronosyltransferase 1 [Chelonia mydas];PREDICTED: galactosylgalactosy…	NA	0.57748	0.840078	0.489554	0.578905	0.771124	3.33517	0.407051	-1.29672	0.0384653	0.466571	down	no
106043957	PPEF2	32814	XM_013193740.1	GO:0004721(phosphoprotein phosphatase activity);GO:0005506(iron ion binding);GO:0005509(calcium ion binding);GO:0006470(protein dephosphorylation);GO:0010801(negative regulation of peptidyl-threonine phosphorylation);GO:0030145(manganese ion binding);GO:0030544(Hsp70 protein binding);GO:0031435(mitogen-activated protein kinase kinase kinase binding);GO:0043409(negative regulation of MAPK cascade)…	NA	K13807	EC:3.1.3.16	PREDICTED: serine/threonine-protein phosphatase with EF-hands 2 isoform X2 [Anser cygnoides domesticus]	NA	0.00849141	0	0	0	0.0740759	0.11165	0.0457201	-4.45103	0.0389307	0.469021	down	no
106030607	SULF1	6290	XM_013172486.1	GO:0001502(cartilage condensation);GO:0001822(kidney development);GO:0001937(negative regulation of endothelial cell proliferation);GO:0002063(chondrocyte development);GO:0004065(arylsulfatase activity);GO:0005615(extracellular space);GO:0005783(endoplasmic reticulum);GO:0005794(Golgi apparatus);GO:0007155(cell adhesion);GO:0008449(N-acetylglucosamine-6-sulfatase activity);GO:0009986(cell surface…	NA	NA	NA	PREDICTED: extracellular sulfatase Sulf-1 [Anser cygnoides domesticus]	NA	0	0	0.022918	0.124493	0.04622	0.087851	0.0886357	-3.49597	0.0392035	0.470269	down	no
106046132	TULP1	36799	XM_013196968.1	GO:0005929(cilium);GO:0035091(phosphatidylinositol binding);GO:0097500(receptor localization to non-motile cilium);GO:1903546(protein localization to photoreceptor outer segment)	NA	NA	NA	PREDICTED: tubby-related protein 1 [Anser cygnoides domesticus]	NA	0.212359	0.084618	0	0	0	0	989.923	9.95117	0.0392771	0.470804	up	no
106042912	TMEM174	30834	XM_013192091.1	GO:0016021(integral component of membrane)	NA	NA	NA	PREDICTED: transmembrane protein 174 [Anser cygnoides domesticus]	NA	0	0.187658	0.416393	0	0	0	2013.5	10.9755	0.0394217	0.471843	up	no
106034766	NOG	14339;14340	XM_013179146.1;XR_001206305.1	GO:0000122(negative regulation of transcription by RNA polymerase II);GO:0001649(osteoblast differentiation);GO:0001706(endoderm formation);GO:0001707(mesoderm formation);GO:0001837(epithelial to mesenchymal transition);GO:0001839(neural plate morphogenesis);GO:0001843(neural tube closure);GO:0005615(extracellular space);GO:0005623(cell);GO:0008045(motor neuron axon guidance);GO:0009953(dorsal/ve…	04350(TGF-beta signaling pathway);04350(TGF-beta signaling pathway)	NA	NA	noggin [Anas platyrhynchos]	NA	0.00636745	0.0117173	0.00773163	0.0387686	0.0260577	0.0563345	0.213076	-2.23056	0.0396405	0.47307	down	no
106031567	SPATA17	8100	XM_013174007.1	GO:0005516(calmodulin binding);GO:0005737(cytoplasm)	NA	NA	NA	PREDICTED: spermatogenesis-associated protein 17 [Anser cygnoides domesticus]	NA	0.225059	0.081008	0	0	0	0	1020.22	9.99467	0.0398927	0.475035	up	no
106042585	LOC106042585	30308	XM_013191565.1	GO:0005615(extracellular space);GO:0042742(defense response to bacterium);GO:0043030(regulation of macrophage activation);GO:0043231(intracellular membrane-bounded organelle);GO:0070062(extracellular exosome)	NA	NA	NA	PREDICTED: mucin-5AC-like, partial [Anser cygnoides domesticus]	NA	0.083909	0.091748	0.147488	0.430353	0.142495	0.247954	0.393694	-1.34485	0.0400687	0.475393	down	no
106033012	LOC106033012	10827	XR_001205137.1	GO:0004096(catalase activity);GO:0004602(glutathione peroxidase activity);GO:0005783(endoplasmic reticulum);GO:0006979(response to oxidative stress);GO:0016021(integral component of membrane);GO:0055114(oxidation-reduction process);GO:0098869(cellular oxidant detoxification)	NA	NA	NA	hypothetical protein H355_008963 [Colinus virginianus]	NA	0	0.0244863	0	0.0752378	0.0863307	0.2022	0.0673129	-3.89297	0.0401929	0.476125	down	no
106049912	LOC106049912	42922	XM_013202345.1	GO:0005576(extracellular region);GO:0006956(complement activation);GO:0006958(complement activation, classical pathway)	04020(Calcium signaling pathway);04145(Phagosome);04672(Intestinal immune network for IgA production)	NA	NA	PREDICTED: uncharacterized protein LOC106049912 [Anser cygnoides domesticus]	NA	0.996714	2.7058	1.62291	0.79887	0.780964	0.859258	2.18336	1.12655	0.0405325	0.477747	up	no
106035676	AFF3	16384	XM_013180631.1	GO:0003690(double-stranded DNA binding);GO:0005634(nucleus);GO:0005654(nucleoplasm);GO:0005737(cytoplasm);GO:0006351(transcription, DNA-templated);GO:0006355(regulation of transcription, DNA-templated);GO:0034612(response to tumor necrosis factor);GO:0035116(embryonic hindlimb morphogenesis)	NA	NA	NA	PREDICTED: AF4/FMR2 family member 3 [Anser cygnoides domesticus]	NA	0.158	0	0.085604	0.551358	0.073962	0.603517	0.198239	-2.33468	0.0406599	0.477747	down	no
106042256	LOC106042256	29558	XM_013191039.1	GO:0007165(signal transduction);GO:0016021(integral component of membrane);GO:0016926(protein desumoylation);GO:0016929(SUMO-specific protease activity);GO:0090234(regulation of kinetochore assembly)	NA	NA	NA	PREDICTED: toll-like receptor 2 [Anser cygnoides domesticus]	NA	0.85506	0.017094	0.602	0.148324	0.083338	0	6.36338	2.66979	0.0406899	0.477747	up	no
106041673	LOC106041673	2761	XR_001210611.1	NA	NA	NA	NA		NA	0.0386776	0.0699479	0.0605126	0.148275	0.260982	0.0779597	0.347152	-1.52636	0.0410626	0.480184	down	no
106048197	APC2	40457	XM_013200061.1	GO:0001708(cell fate specification);GO:0005881(cytoplasmic microtubule);GO:0007026(negative regulation of microtubule depolymerization);GO:0007389(pattern specification process);GO:0008013(beta-catenin binding);GO:0008283(cell proliferation);GO:0016477(cell migration);GO:0030877(beta-catenin destruction complex);GO:0045295(gamma-catenin binding);GO:0045595(regulation of cell differentiation);GO:0…	04310(Wnt signaling pathway);04810(Regulation of actin cytoskeleton)	NA	NA	PREDICTED: adenomatous polyposis coli protein 2, partial [Anser cygnoides domesticus]	NA	0	0.02949	0.090758	0	0	0	400.827	8.64683	0.0412204	0.481338	up	no
106038497	LOC106038497	21937	XR_001208661.1	NA	NA	NA	NA		NA	0.822795	0.375453	0.935619	0.191904	0.249156	0.540196	2.17463	1.12077	0.0412986	0.481906	up	no
106040315	PXYLP1	25668;25671	XM_013188112.1;XM_013188113.1	GO:0003993(acid phosphatase activity);GO:0005794(Golgi apparatus);GO:0010909(positive regulation of heparan sulfate proteoglycan biosynthetic process);GO:0016311(dephosphorylation);GO:0050650(chondroitin sulfate proteoglycan biosynthetic process);GO:0050650(chondroitin sulfate proteoglycan biosynthetic process)	NA	NA	NA	2-phosphoxylose phosphatase 1 isoform X1 [Anas platyrhynchos];PREDICTED: 2-phosphoxylose phosphatase 1 isoform X2 [Anser cygnoides domesticus]	NA	1.71603	1.35409	1.81226	3.406	6.24025	0.913225	0.46237	-1.11288	0.0414877	0.483766	down	no
106045098	LOC106045098	34882	XR_001212616.1	GO:0006338(chromatin remodeling);GO:0006342(chromatin silencing);GO:0016575(histone deacetylation);GO:0035267(NuA4 histone acetyltransferase complex);GO:0043967(histone H4 acetylation);GO:0043968(histone H2A acetylation)	NA	NA	NA	rna-directed dna polymerase from mobile element jockey-like [Limosa lapponica baueri]	NA	0	0	0	0.029768	0.057221	0.051546	0.00216552	-8.85107	0.041589	0.484531	down	no
106041362	PIGR	27794	XM_013189762.1	GO:0001580(detection of chemical stimulus involved in sensory perception of bitter taste);GO:0001792(polymeric immunoglobulin receptor activity);GO:0001895(retina homeostasis);GO:0002415(immunoglobulin transcytosis in epithelial cells mediated by polymeric immunoglobulin receptor);GO:0005615(extracellular space);GO:0005886(plasma membrane);GO:0005887(integral component of plasma membrane);GO:0007…	04672(Intestinal immune network for IgA production)	NA	NA	PREDICTED: polymeric immunoglobulin receptor [Anser cygnoides domesticus]	NA	16.8765	164.146	30.9712	10.7759	13.2064	25.0447	4.32402	2.11237	0.0420319	0.486722	up	no
106045203	SLC18A2	35114	XM_013195584.1	GO:0001975(response to amphetamine);GO:0006855(drug transmembrane transport);GO:0007626(locomotory behavior);GO:0009636(response to toxic substance);GO:0009791(post-embryonic development);GO:0016021(integral component of membrane)	NA	NA	NA	PREDICTED: LOW QUALITY PROTEIN: synaptic vesicular amine transporter, partial [Anser cygnoides domesticus]	NA	0.443664	0.522271	1.11067	0.48226	0.340405	0.175031	2.0814	1.05756	0.0421003	0.486722	up	no
106043562	LOC106043562	32036;32041	XR_001211755.1;XR_001211756.1	NA	NA	NA	NA		NA	0.0908002	0.0614273	0.0373445	0.0125103	0.014753	0.0205083	3.9683	1.98852	0.042107	0.486722	up	no
106041634	SLC9A4	28428	XM_013190203.1	GO:0001696(gastric acid secretion);GO:0002064(epithelial cell development);GO:0006885(regulation of pH);GO:0015385(sodium:proton antiporter activity);GO:0016021(integral component of membrane);GO:0035725(sodium ion transmembrane transport);GO:1902600(proton transmembrane transport)	NA	NA	NA	PREDICTED: sodium/hydrogen exchanger 4 [Anser cygnoides domesticus]	NA	0.085017	0.187901	0.284068	0.065144	0.060362	0	4.43792	2.14988	0.0422578	0.487507	up	no
106047696	LOC106047696	39571;39572	XR_001213901.1;XR_001213902.1	NA	NA	NA	NA	hypothetical protein Anapl_03018 [Anas platyrhynchos]	NA	0.453532	0.290053	0.940412	0.232176	0.435018	0.155636	2.04659	1.03322	0.0423053	0.487548	up	no
106045699	PRAM1	35945;35946	XM_013196326.1;XM_013196327.1	GO:0005886(plasma membrane);GO:0007165(signal transduction);GO:0007229(integrin-mediated signaling pathway);GO:0008289(lipid binding);GO:0019901(protein kinase binding);GO:0043313(regulation of neutrophil degranulation);GO:0043313(regulation of neutrophil degranulation)	NA	NA	NA	PREDICTED: PML-RARA-regulated adapter molecule 1 isoform X1 [Anser cygnoides domesticus];PREDICTED: PML-RARA-regulated adapter molecule 1 isoform X2 [Anser cygnoides domesticus]	NA	15.0074	4.26519	8.10445	6.39332	5.18382	1.21784	2.13967	1.09739	0.0425174	0.489113	up	no
106043973	EPHA5	32926;32924;32925	XM_013193781.1;XM_013193779.1;XM_013193780.1	GO:0005003(ephrin receptor activity);GO:0005524(ATP binding);GO:0016021(integral component of membrane);GO:0018108(peptidyl-tyrosine phosphorylation);GO:0048013(ephrin receptor signaling pathway);GO:0048013(ephrin receptor signaling pathway)	NA	K05106	EC:2.7.10.1	ephrin type-A receptor 5 isoform X8 [Numida meleagris];ephrin type-A receptor 5 isoform X8 [Anas platyrhynchos];ephrin type-A receptor 5 isoform X9 [Anas platyrhynchos]	NA	0	0.0202114	0.0200032	0.0676795	0.0320606	0.128832	0.175938	-2.50686	0.0425473	0.489113	down	no
106048392	LOC106048392	4450	XR_001214163.1	NA	NA	NA	NA		NA	0	0	0	0.359045	0	0.121798	0.000623904	-10.6464	0.0426218	0.489624	down	no
106031735	DTD2	8432	XM_013174313.1	GO:0002161(aminoacyl-tRNA editing activity);GO:0005737(cytoplasm);GO:0006399(tRNA metabolic process);GO:0006450(regulation of translational fidelity);GO:0019478(D-amino acid catabolic process);GO:0051500(D-tyrosyl-tRNA(Tyr) deacylase activity)	NA	K07560	EC:3.1.1.96	PREDICTED: probable D-tyrosyl-tRNA(Tyr) deacylase 2 isoform X1 [Anser cygnoides domesticus]	NA	0.249409	0.706918	0.257707	1.27364	1.44401	0.627991	0.36287	-1.46248	0.0427283	0.490288	down	no
106049511	LOC106049511	42399	XM_013201860.1	GO:0003677(DNA binding);GO:0004004(ATP-dependent RNA helicase activity);GO:0005524(ATP binding);GO:0005783(endoplasmic reticulum);GO:0010501(RNA secondary structure unwinding);GO:0016020(membrane);GO:0035458(cellular response to interferon-beta);GO:0045944(positive regulation of transcription by RNA polymerase II);GO:0051607(defense response to virus);GO:0071013(catalytic step 2 spliceosome)	NA	NA	NA	PREDICTED: probable ATP-dependent RNA helicase DDX41, partial [Anser cygnoides domesticus]	NA	0	0.75524	1.00671	0	0.09348	0	18.8484	4.23637	0.0427439	0.490288	up	no
106036430	LOC106036430	17765	XM_013181834.1	GO:0000166(nucleotide binding);GO:0003924(GTPase activity);GO:0005525(GTP binding);GO:0007165(signal transduction);GO:0016020(membrane)	NA	NA	NA	PREDICTED: ras-related and estrogen-regulated growth inhibitor-like protein [Anser cygnoides domesticus]	NA	0.275619	0.877142	0.93124	1.4709	0.978321	3.31668	0.361436	-1.46819	0.0428806	0.490518	down	no
106041937	LOC106041937	28899	XR_001210800.1	NA	NA	NA	NA	bone morphogenetic protein 3 isoform X1 [Gallus gallus]	NA	0.017876	0.01543	0.041833	0	0	0	250.463	7.96846	0.0430531	0.49077	up	no
106029952	GALNT3	4859	XM_013171405.1	GO:0000139(Golgi membrane);GO:0004653(polypeptide N-acetylgalactosaminyltransferase activity);GO:0005509(calcium ion binding);GO:0016021(integral component of membrane);GO:0018242(protein O-linked glycosylation via serine);GO:0018243(protein O-linked glycosylation via threonine);GO:0030145(manganese ion binding);GO:0030246(carbohydrate binding);GO:0048471(perinuclear region of cytoplasm);GO:00700…	00512(Mucin type O-glycan biosynthesis);00514(Other types of O-glycan biosynthesis);01100(Metabolic pathways)	K00710	EC:2.4.1.41	PREDICTED: polypeptide N-acetylgalactosaminyltransferase 3 isoform X3 [Anser cygnoides domesticus]	NA	0	0	0	0.0377567	0.0539801	0	0.00327022	-8.2564	0.0437114	0.494558	down	no
106043826	LOC106043826	3219	XR_001211898.1	NA	NA	NA	NA		NA	0.326532	0.146368	0.095072	0.104833	0.023654	0.028049	3.62838	1.85933	0.0438496	0.494995	up	no
106043227	FREM2	31447	XM_013192572.1	GO:0002009(morphogenesis of an epithelium);GO:0005604(basement membrane);GO:0007154(cell communication);GO:0007507(heart development);GO:0016021(integral component of membrane);GO:0048839(inner ear development);GO:0070062(extracellular exosome)	04512(ECM-receptor interaction)	NA	NA	PREDICTED: FRAS1-related extracellular matrix protein 2 [Anser cygnoides domesticus]	NA	0.032711	0.027319	0.016635	0.062624	0.078586	0.061687	0.377852	-1.40411	0.043936	0.495158	down	no
106041510	ALX1	28172	XM_013190028.1	GO:0000122(negative regulation of transcription by RNA polymerase II);GO:0000977(RNA polymerase II regulatory region sequence-specific DNA binding);GO:0001228(transcriptional activator activity, RNA polymerase II transcription regulatory region sequence-specific DNA binding);GO:0001755(neural crest cell migration);GO:0001843(neural tube closure);GO:0005654(nucleoplasm);GO:0005667(transcription fa…	NA	NA	NA	PREDICTED: ALX homeobox protein 1 [Anser cygnoides domesticus]	NA	0.097054	0.270889	0.494941	0.846654	1.07609	0.548023	0.349237	-1.51772	0.0439496	0.495158	down	no
106049894	LOC106049894	42905	XM_013202325.1	GO:0004984(olfactory receptor activity);GO:0005549(odorant binding);GO:0007186(G-protein coupled receptor signaling pathway)	NA	NA	NA	PREDICTED: olfactory receptor 14C36 [Anser cygnoides domesticus]	NA	0.453607	0.92631	0.989189	0.093144	0.431503	0.273252	2.96918	1.57006	0.0440789	0.495455	up	no
106047068	PKP3	38395;38396	XM_013198382.1;XM_013198383.1	GO:0002159(desmosome assembly);GO:0005634(nucleus);GO:0005886(plasma membrane);GO:0030057(desmosome);GO:0045294(alpha-catenin binding);GO:0050839(cell adhesion molecule binding);GO:0050839(cell adhesion molecule binding)	NA	NA	NA	plakophilin-3 [Anas platyrhynchos];PREDICTED: plakophilin-3 [Anser cygnoides domesticus]	NA	0	0	0	0.0142927	0.0607213	0.0202725	0.0031484	-8.31116	0.0441642	0.495455	down	no
106030059	LOC106030059	5180;5184;5183	XM_013171655.1;XM_013171656.1;XM_013171658.1	GO:0003674(molecular_function);GO:0005575(cellular_component);GO:0008150(biological_process);GO:0008150(biological_process)	NA	NA	NA	PREDICTED: uncharacterized protein C2orf80 homolog isoform X1 [Anser cygnoides domesticus];PREDICTED: uncharacterized protein C2orf80 homolog isoform X2 [Anser cygnoides domesticus];PREDICTED: uncharacterized protein C2orf80 homolog isoform X4 [Anser cygnoides domesticus]	NA	0	0	0	0.00796509	0.0333705	0.0105549	0.00578141	-7.43436	0.0441642	0.495455	down	no
106037570	LOC106037570	20201	XM_013183517.1	GO:0001555(oocyte growth);GO:0005179(hormone activity);GO:0005515(protein binding);GO:0005615(extracellular space);GO:0009615(response to virus);GO:0019904(protein domain specific binding);GO:0030136(clathrin-coated vesicle);GO:0032991(protein-containing complex);GO:0036094(small molecule binding);GO:0042572(retinol metabolic process);GO:0042802(identical protein binding);GO:0060417(yolk);GO:0070…	NA	NA	NA	PREDICTED: transthyretin [Anser cygnoides domesticus]	NA	3631.5	6858.15	2121.89	3768.4	12040.2	9853	0.491455	-1.02487	0.0452152	0.504597	down	no
106046187	LOC106046187	36727	XM_013197049.1	GO:0005634(nucleus);GO:0005829(cytosol);GO:0009646(response to absence of light)	NA	NA	NA	PREDICTED: cryptochrome-1-like [Anser cygnoides domesticus]	NA	0.866606	0.392593	0.13904	0.0454199	0.148624	0.235015	3.25885	1.70436	0.0457783	0.509262	up	no
106033365	RGS11	11510	XM_013176802.1	GO:0005096(GTPase activator activity);GO:0005737(cytoplasm);GO:0005886(plasma membrane)	NA	NA	NA	PREDICTED: regulator of G-protein signaling 11 [Anser cygnoides domesticus]	NA	0.637416	0.491542	0.268192	0.863803	0.913438	1.35859	0.445544	-1.16636	0.0461992	0.511934	down	no
106044391	LOC106044391	33740	XM_013194391.1	GO:0005068(transmembrane receptor protein tyrosine kinase adaptor activity);GO:0005158(insulin receptor binding);GO:0005622(intracellular);GO:0007169(transmembrane receptor protein tyrosine kinase signaling pathway);GO:0007265(Ras protein signal transduction)	NA	NA	NA	PREDICTED: uncharacterized protein LOC106044391 [Anser cygnoides domesticus]	NA	0.998298	0.744322	1.35099	0.551322	0.458916	0.121345	2.73388	1.45095	0.046451	0.51263	up	no
106047821	CLCN1	39805	XM_013199485.1	GO:0005247(voltage-gated chloride channel activity);GO:0006821(chloride transport);GO:0016021(integral component of membrane);GO:0019227(neuronal action potential propagation);GO:0034220(ion transmembrane transport);GO:0042383(sarcolemma);GO:1903959(regulation of anion transmembrane transport)	NA	NA	NA	PREDICTED: chloride channel protein 1, partial [Anser cygnoides domesticus]	NA	0	0.010766	0.006689	0.069138	0.060035	0.009513	0.12586	-2.99011	0.0465019	0.512844	down	no
106040111	MFAP2	25414	XM_013187787.1	GO:0001527(microfibril);GO:0001968(fibronectin binding);GO:0030220(platelet formation);GO:0048048(embryonic eye morphogenesis);GO:0048050(post-embryonic eye morphogenesis);GO:0070051(fibrinogen binding)	NA	NA	NA	PREDICTED: microfibrillar-associated protein 2 [Anser cygnoides domesticus]	NA	5.3364	3.23337	0.508852	8.01008	5.87481	7.10169	0.432592	-1.20892	0.0468701	0.515508	down	no
106042561	LOC106042561	30141	XR_001211197.1	NA	NA	NA	NA	hypothetical protein Anapl_04626 [Anas platyrhynchos]	NA	0	0	0	0.012101	0.017726	0.028425	0.00515004	-7.6012	0.0473156	0.518245	down	no
106043045	LOC106043045	31033	XM_013192310.1	NA	NA	NA	NA	PREDICTED: uncharacterized protein C9orf84 homolog isoform X2 [Anser cygnoides domesticus]	NA	0.571507	0.32716	0.193606	0.020611	0.172444	0.204868	2.74493	1.45677	0.0473397	0.518245	up	no
106039382	LOC106039382	23905;23904	XR_001209202.1;XR_001209201.1	NA	NA	NA	NA		NA	1.22464	1.11601	0.394131	0.197804	0.582025	0.4963	2.14303	1.09965	0.0474978	0.519603	up	no
106034709	LOC106034709	14510;14508;14509	XR_001206253.1;XR_001206254.1;XR_001206255.1	GO:0005887(integral component of plasma membrane);GO:0015129(lactate transmembrane transporter activity);GO:0035879(plasma membrane lactate transport);GO:0035879(plasma membrane lactate transport)	NA	NA	NA	monocarboxylate transporter 6 isoform X2 [Anas platyrhynchos]	NA	0.180001	0.102179	0.324897	0.34519	0.712038	0.561063	0.375134	-1.41452	0.0476096	0.520127	down	no
106049609	COL6A1	42514	XM_013201974.1	GO:0005581(collagen trimer);GO:0007155(cell adhesion)	04510(Focal adhesion);04512(ECM-receptor interaction)	NA	NA	PREDICTED: collagen alpha-1(VI) chain [Anser cygnoides domesticus]	NA	2.01688	7.42065	1.71696	10.1286	5.48326	9.02874	0.452688	-1.14341	0.0477177	0.52026	down	no
106030387	OGFRL1	5847	XM_013172210.1	GO:0016020(membrane)	NA	NA	NA	PREDICTED: opioid growth factor receptor-like protein 1, partial [Anser cygnoides domesticus]	NA	0.392264	0.630133	0.763637	0.128208	0.09618	0.421961	2.76327	1.46637	0.0483684	0.524195	up	no
106047082	LOC106047082	38409	XM_013198412.1	GO:0005525(GTP binding);GO:0005622(intracellular);GO:0007264(small GTPase mediated signal transduction);GO:0016020(membrane)	NA	NA	NA	PREDICTED: ras-related and estrogen-regulated growth inhibitor-like, partial [Anser cygnoides domesticus]	NA	0	0	0	0.154716	0	0.084802	0.00125252	-9.64096	0.0487433	0.526855	down	no
106034567	RAMP1	13908	XM_013178800.1	GO:0001525(angiogenesis);GO:0004948(calcitonin receptor activity);GO:0005622(intracellular);GO:0005886(plasma membrane);GO:0006816(calcium ion transport);GO:0006886(intracellular protein transport);GO:0007186(G-protein coupled receptor signaling pathway);GO:0008277(regulation of G-protein coupled receptor protein signaling pathway);GO:0009986(cell surface);GO:0015026(coreceptor activity);GO:00160…	04270(Vascular smooth muscle contraction)	NA	NA	PREDICTED: LOW QUALITY PROTEIN: receptor activity-modifying protein 1 [Anser cygnoides domesticus]	NA	0.329983	0	0	0.659242	0.311186	1.22314	0.150432	-2.73282	0.0490318	0.528317	down	no
106042896	INHBA	30737	XM_013192075.1	GO:0000082(G1/S transition of mitotic cell cycle);GO:0001541(ovarian follicle development);GO:0002244(hematopoietic progenitor cell differentiation);GO:0005125(cytokine activity);GO:0005576(extracellular region);GO:0006357(regulation of transcription by RNA polymerase II);GO:0007050(cell cycle arrest);GO:0008285(negative regulation of cell proliferation);GO:0008584(male gonad development);GO:0030…	04060(Cytokine-cytokine receptor interaction);04350(TGF-beta signaling pathway)	NA	NA	PREDICTED: inhibin beta A chain [Meleagris gallopavo]	NA	0.315788	1.31794	1.18723	0.546964	0.19742	0.446873	2.36805	1.2437	0.0490733	0.528317	up	no
106034506	ABCA12	13923	XM_013178676.1	GO:0005319(lipid transporter activity);GO:0005524(ATP binding);GO:0005743(mitochondrial inner membrane);GO:0005829(cytosol);GO:0005886(plasma membrane);GO:0010875(positive regulation of cholesterol efflux);GO:0016021(integral component of membrane);GO:0031424(keratinization);GO:0033344(cholesterol efflux);GO:0033700(phospholipid efflux);GO:0034191(apolipoprotein A-I receptor binding);GO:0035627(c…	02010(ABC transporters)	NA	NA	PREDICTED: LOW QUALITY PROTEIN: ATP-binding cassette sub-family A member 12 [Anser cygnoides domesticus]	NA	0.170838	0.776893	0.281938	1.80688	0.621109	0.564924	0.410861	-1.28328	0.0491719	0.528559	down	no
106043129	B3GNT9	31100;31099	XM_013192436.1;XR_001211529.1	GO:0000139(Golgi membrane);GO:0006486(protein glycosylation);GO:0008378(galactosyltransferase activity);GO:0016021(integral component of membrane);GO:0016021(integral component of membrane)	NA	NA	NA	PREDICTED: UDP-GlcNAc:betaGal beta-1,3-N-acetylglucosaminyltransferase 9 [Anser cygnoides domesticus]	NA	0.373748	0.759875	0.374236	0.591417	1.04838	1.48204	0.483004	-1.04989	0.0493206	0.52923	down	no
